# Supplementary material for: Methylation and transcription patterns are distinct in IDH mutant gliomas compared to other IDH mutant cancers
Source: Sci Rep. 2019 Jun 20;9:8946. doi: 10.1038/s41598-019-45346-1 (PMC6586617; doi:10.1038/s41598-019-45346-1)
Supplement: Supplementary file 2 — Supplementary Spreadsheet 1 [file 41598_2019_45346_MOESM2_ESM.xlsx]

## Sheet: glioma_deg
	logFC	logCPM	LR	PValue	FDR	entrezgene	external_gene_name
ENSG00000000005	-3.66249	-0.856976	408.012	9.9269e-91	2.31854e-89	64102	TNMD
ENSG00000000971	-2.06332	4.92632	550.448	1.00602e-121	4.65253e-120	3075	CFH
ENSG00000001036	-1.57425	5.0658	744.742	5.57944e-164	6.25759e-162	2519	FUCA2
ENSG00000001617	-1.92066	3.2872	468.775	5.92155e-104	1.84036e-102	6405	SEMA3F
ENSG00000001626	1.06737	1.79417	101.587	6.83852e-24	2.29925e-23	1080	CFTR
ENSG00000002549	-1.01146	6.8703	432.315	5.09492e-96	1.32903e-94	51056	LAP3
ENSG00000002745	-3.9589	0.386265	590.616	1.84055e-130	1.05768e-128	51384	WNT16
ENSG00000002746	1.34961	3.93631	116.791	3.18898e-27	1.18818e-26	23072	HECW1
ENSG00000002933	-1.90514	5.14872	433.291	3.12351e-96	8.17535e-95	55365	TMEM176A
ENSG00000003249	-1.12197	4.91358	224.561	9.15094e-51	6.83333e-50	79007	DBNDD1
ENSG00000003436	-1.26581	4.47442	112.071	3.44741e-26	1.24432e-25	7035	TFPI
ENSG00000003987	1.5248	3.57105	297.472	1.17082e-66	1.37074e-65	9108	MTMR7
ENSG00000004468	1.27001	5.92853	156.586	6.3043e-36	3.07804e-35	952	CD38
ENSG00000004776	-2.13177	5.32667	528.266	6.73306e-117	2.75202e-115	126393	HSPB6
ENSG00000004838	-2.38095	3.26526	515.372	4.2999e-114	1.65002e-112	51364	ZMYND10
ENSG00000004846	-2.43086	-3.72849	75.7181	3.27192e-18	9.1398e-18	340273	ABCB5
ENSG00000004848	-1.21951	2.27885	111.428	4.76895e-26	1.71387e-25	170302	ARX
ENSG00000005020	-1.8482	5.12264	653.976	3.05112e-144	2.26309e-142	8935	SKAP2
ENSG00000005059	-2.8984	4.08871	1251.07	4.86711e-274	3.13874e-271	55013	MCUB
ENSG00000005073	-1.04201	0.148619	12.2677	0.000460865	0.000707776	3207	HOXA11
ENSG00000005102	-6.36054	-1.08472	299.664	3.89908e-67	4.63498e-66	4222	MEOX1
ENSG00000005243	-1.13829	3.77951	224.947	7.53956e-51	5.65005e-50	51226	COPZ2
ENSG00000005379	1.41109	6.37431	266.97	5.19053e-60	5.06104e-59	9256	TSPOAP1
ENSG00000005421	2.20169	0.230148	275.804	6.1662e-62	6.33707e-61	5444	PON1
ENSG00000005469	-1.15024	5.44114	469.045	5.17113e-104	1.61362e-102	54677	CROT
ENSG00000005513	2.42369	9.89735	662.302	4.71783e-146	3.60293e-144	30812	SOX8
ENSG00000005884	-1.78148	5.78371	475.954	1.62273e-105	5.26163e-104	3675	ITGA3
ENSG00000006016	1.21028	5.3094	57.1233	4.09329e-14	9.8979e-14	9244	CRLF1
ENSG00000006059	1.8116	-2.74396	43.222	4.88674e-11	1.05291e-10	3883	KRT33A
ENSG00000006071	2.44962	5.27688	360.601	2.08304e-80	3.63063e-79	6833	ABCC8
ENSG00000006327	-2.78182	5.32496	602.028	6.06424e-133	3.61921e-131	51330	TNFRSF12A
ENSG00000006606	-1.37536	-2.11364	88.9166	4.11813e-21	1.27086e-20	10344	CCL26
ENSG00000006611	3.11512	5.4802	399.674	6.48355e-89	1.42946e-87	10083	USH1C
ENSG00000006659	-1.08844	-4.53172	7.21638	0.00722412	0.0101228	56891	LGALS14
ENSG00000006740	1.05382	4.09285	82.4415	1.08845e-19	3.20312e-19	9912	ARHGAP44
ENSG00000006756	-1.91809	4.4735	1171.03	1.20573e-256	5.83171e-254	414	ARSD
ENSG00000006757	-1.80205	3.32563	548.224	3.06383e-121	1.3947e-119	8228	PNPLA4
ENSG00000007038	-1.68976	-3.05799	83.7034	5.74853e-20	1.70881e-19	10942	PRSS21
ENSG00000007062	-1.61745	4.09135	376.207	8.3332e-84	1.60684e-82	8842	PROM1
ENSG00000007171	-3.14036	3.61976	636.023	2.44901e-140	1.71253e-138	4843	NOS2
ENSG00000007174	-1.99836	4.06261	529.424	3.76954e-117	1.55442e-115	1770	DNAH9
ENSG00000007216	-5.19606	-3.16188	67.6892	1.91406e-16	5.03249e-16	9058	SLC13A2
ENSG00000007306	1.47166	-3.75901	5.0558	0.0245437	0.0327946	1087	CEACAM7
ENSG00000007312	-1.61861	-0.449001	273.934	1.57553e-61	1.60287e-60	974	CD79B
ENSG00000007314	-2.75126	-1.50475	352.351	1.3038e-78	2.17294e-77	6329	SCN4A
ENSG00000007384	-1.05079	4.80531	240.605	2.90222e-54	2.41152e-53	64285	RHBDF1
ENSG00000007402	1.32187	3.45996	206.676	7.29493e-47	4.92896e-46	9254	CACNA2D2
ENSG00000007866	-2.15516	3.13231	803.499	9.35908e-177	1.37519e-174	7005	TEAD3
ENSG00000008196	-2.32779	-0.267349	45.3081	1.68353e-11	3.69631e-11	7021	TFAP2B
ENSG00000008277	1.30268	6.96	569.714	6.47844e-126	3.27677e-124	53616	ADAM22
ENSG00000008300	1.57155	6.24909	263.469	3.00856e-59	2.86609e-58	1951	CELSR3
ENSG00000008323	-1.23153	-1.5223	91.0734	1.38439e-21	4.32922e-21	55200	PLEKHG6
ENSG00000008517	-1.04732	3.41446	108.511	2.07689e-25	7.31672e-25	9235	IL32
ENSG00000008735	1.13546	7.02781	210.63	1.00078e-47	6.95011e-47	23542	MAPK8IP2
ENSG00000009709	-1.75734	-0.114896	57.787	2.92097e-14	7.09641e-14	5081	PAX7
ENSG00000010030	-2.20165	0.637543	521.123	2.41135e-115	9.55321e-114	51513	ETV7
ENSG00000010310	1.33393	0.609897	154.621	1.69468e-35	8.15919e-35	2696	GIPR
ENSG00000010319	1.09451	4.27136	132.74	1.03073e-30	4.29767e-30	56920	SEMA3G
ENSG00000010704	-2.17307	2.61412	1292.26	5.43374e-283	3.94218e-280	3077	HFE
ENSG00000010932	-2.489	-1.03578	332.797	2.36386e-74	3.50219e-73	2326	FMO1
ENSG00000011028	-2.00503	7.09817	738.151	1.51332e-162	1.61904e-160	9902	MRC2
ENSG00000011422	-2.25552	3.83147	583.864	5.41533e-129	3.00771e-127	5329	PLAUR
ENSG00000011465	-1.80181	7.14062	374.746	1.73306e-83	3.30606e-82	1634	DCN
ENSG00000011590	1.23571	-1.30791	170.1	7.03734e-39	3.73352e-38	27033	ZBTB32
ENSG00000011600	-1.05157	6.09859	153.63	2.79009e-35	1.33639e-34	7305	TYROBP
ENSG00000011638	-1.34846	2.92058	418.359	5.55568e-93	1.36343e-91	57146	TMEM159
ENSG00000011677	1.67415	4.88297	190.499	2.47411e-43	1.49815e-42	2556	GABRA3
ENSG00000012211	-2.06174	1.2051	1581.57	0	0	4007	PRICKLE3
ENSG00000012223	-5.37564	7.60678	537.96	5.23981e-119	2.24856e-117	4057	LTF
ENSG00000012504	1.67383	-0.553319	88.0736	6.30622e-21	1.93427e-20	9971	NR1H4
ENSG00000012779	-1.02596	4.00515	137.532	9.22263e-32	3.98127e-31	240	ALOX5
ENSG00000013293	1.70072	5.32111	186.597	1.75834e-42	1.03713e-41	57709	SLC7A14
ENSG00000013588	-1.94493	2.23844	172.901	1.72028e-39	9.33132e-39	9052	GPRC5A
ENSG00000013725	-1.07058	0.246329	159.376	1.54885e-36	7.70971e-36	923	CD6
ENSG00000013810	-2.07853	5.11181	394.774	7.56022e-88	1.62969e-86	10460	TACC3
ENSG00000014257	-1.19929	-0.0328349	74.9993	4.70881e-18	1.30781e-17	55	ACPP
ENSG00000014914	-1.06977	4.09877	246.455	1.53951e-55	1.32818e-54	10903	MTMR11
ENSG00000015171	1.09217	7.22307	954.675	1.27808e-209	3.26065e-207	10771	ZMYND11
ENSG00000015413	-2.59421	2.34289	239.274	5.66133e-54	4.67735e-53	1800	DPEP1
ENSG00000015568	-2.54587	-3.93258	177.222	1.95853e-40	1.09882e-39	84220	RGPD5
ENSG00000016082	-4.86883	-3.18397	59.2209	1.40926e-14	3.46363e-14	3670	ISL1
ENSG00000016402	-1.98338	1.44159	262.321	5.3537e-59	5.05867e-58	53832	IL20RA
ENSG00000018236	1.12109	8.31853	165.719	6.37009e-38	3.29519e-37	1272	CNTN1
ENSG00000018280	-1.62636	5.06079	212.167	4.62445e-48	3.24256e-47	6556	SLC11A1
ENSG00000018408	-1.44344	6.64377	303.535	5.59314e-68	6.83063e-67	25937	WWTR1
ENSG00000019169	-3.25739	1.56109	332.445	2.81968e-74	4.16424e-73	8685	MARCO
ENSG00000019549	-2.01792	2.54009	371.933	7.10029e-83	1.33043e-81	6591	SNAI2
ENSG00000019582	-1.31454	10.0658	178.533	1.0133e-40	5.73076e-40	972	CD74
ENSG00000019991	-1.51078	3.32786	189.611	3.86553e-43	2.32915e-42	3082	HGF
ENSG00000019995	1.00792	4.57601	511.111	3.63409e-113	1.36963e-111	54764	ZRANB1
ENSG00000021355	-1.29064	4.64775	418.876	4.28747e-93	1.05554e-91	1992	SERPINB1
ENSG00000021461	1.24353	-2.02088	105.736	8.42427e-25	2.91039e-24	64816	CYP3A43
ENSG00000023171	1.13605	6.19282	202.707	5.35915e-46	3.5216e-45	57476	GRAMD1B
ENSG00000023445	-1.86665	3.16408	350.376	3.50979e-78	5.78221e-77	330	BIRC3
ENSG00000024422	-1.43495	6.2523	534.51	2.94943e-118	1.24953e-116	30846	EHD2
ENSG00000024526	-2.33758	2.43145	322.059	5.15652e-72	7.06693e-71	55635	DEPDC1
ENSG00000025708	-1.57808	4.8101	196.839	1.02239e-44	6.44822e-44	1890	TYMP
ENSG00000026025	-1.543	10.4072	242.972	8.84581e-55	7.44883e-54	7431	VIM
ENSG00000026103	-1.55031	3.40668	401.559	2.52061e-89	5.59986e-88	355	FAS
ENSG00000026508	-1.42202	8.40933	208.471	2.96047e-47	2.02386e-46	960	CD44
ENSG00000026751	-1.00583	-0.0848154	44.6113	2.40304e-11	5.24479e-11	57823	SLAMF7
ENSG00000027644	-1.15834	-0.162068	69.9787	5.99488e-17	1.60232e-16	3645	INSRR
ENSG00000027869	-2.09293	-0.62132	406.452	2.17041e-90	5.0038e-89	9047	SH2D2A
ENSG00000029153	-1.52732	3.18597	574.229	6.75009e-127	3.50582e-125	56938	ARNTL2
ENSG00000029534	1.41492	4.00755	192.633	8.46291e-44	5.2005e-43	286	ANK1
ENSG00000029559	-2.9874	2.59032	87.8217	7.16297e-21	2.19329e-20	3381	IBSP
ENSG00000030304	-1.88522	-2.63902	111.86	3.83537e-26	1.38264e-25	4593	MUSK
ENSG00000031081	1.01857	7.09119	344.016	8.51506e-77	1.35308e-75	57514	ARHGAP31
ENSG00000034152	-1.05276	4.18544	582.808	9.1892e-129	5.07944e-127	5606	MAP2K3
ENSG00000034239	-1.62997	1.54057	94.0056	3.14631e-22	1.0064e-21	79645	EFCAB1
ENSG00000034510	-1.56263	8.71082	576.593	2.0665e-127	1.09285e-125	9168	TMSB10
ENSG00000034971	2.30259	-1.9539	38.6169	5.15702e-10	1.06793e-09	4653	MYOC
ENSG00000035499	-1.43236	1.93278	176.221	3.23954e-40	1.80315e-39	55789	DEPDC1B
ENSG00000035720	-1.87022	-2.06823	95.3322	1.60971e-22	5.20344e-22	26228	STAP1
ENSG00000036473	1.01539	-1.98249	82.661	9.74053e-20	2.87157e-19	5009	OTC
ENSG00000037897	-2.15479	4.68112	422.091	8.55782e-94	2.14324e-92	4234	METTL1
ENSG00000037965	-3.26545	-0.584113	92.7938	5.80358e-22	1.83614e-21	3224	HOXC8
ENSG00000038295	1.36244	1.1223	67.8412	1.77209e-16	4.66503e-16	7092	TLL1
ENSG00000038945	-2.23565	5.59959	448.987	1.19845e-99	3.3766e-98	4481	MSR1
ENSG00000039139	-1.11472	2.02015	142.023	9.6118e-33	4.27568e-32	1767	DNAH5
ENSG00000039537	-2.59976	-0.132694	119.162	9.65061e-28	3.65674e-27	729	C6
ENSG00000040608	1.05648	3.96958	114.044	1.27427e-26	4.65294e-26	65078	RTN4R
ENSG00000041353	1.26667	4.38594	162.12	3.89405e-37	1.96959e-36	5874	RAB27B
ENSG00000041515	1.60597	4.64409	263.69	2.6933e-59	2.56893e-58	23026	MYO16
ENSG00000041982	-1.75709	8.52404	367.203	7.60756e-82	1.37767e-80	3371	TNC
ENSG00000042062	-1.46012	2.57949	262.667	4.49949e-59	4.26368e-58	140876	RIPOR3
ENSG00000042493	-1.86482	6.04565	532.691	7.33621e-118	3.06878e-116	822	CAPG
ENSG00000042753	-1.01969	5.86146	573.666	8.95282e-127	4.61886e-125	1175	AP2S1
ENSG00000042813	-1.05554	-4.26554	12.4852	0.000410183	0.00063245	11055	ZPBP
ENSG00000044090	-1.23815	4.45568	855.036	5.84443e-188	9.90397e-186	9820	CUL7
ENSG00000044524	-1.25572	3.30557	181.721	2.03985e-41	1.17133e-40	2042	EPHA3
ENSG00000046604	-4.45301	1.37389	531.905	1.08795e-117	4.53461e-116	1829	DSG2
ENSG00000046774	-5.06297	-2.37255	75.8638	3.03914e-18	8.49978e-18	51438	MAGEC2
ENSG00000047056	1.0526	5.37822	638.205	8.21002e-141	5.82886e-139	22884	WDR37
ENSG00000047457	-1.57934	5.58058	137.309	1.03211e-31	4.44552e-31	1356	CP
ENSG00000048545	-1.62995	-1.28165	85.5459	2.26383e-20	6.82381e-20	2978	GUCA1A
ENSG00000048707	1.20982	7.30035	368.891	3.26277e-82	5.98802e-81	55187	VPS13D
ENSG00000049247	-1.52893	-3.25771	16.0436	6.19009e-05	0.000100616	10911	UTS2
ENSG00000049249	-1.23202	-1.5249	75.4411	3.76466e-18	1.04897e-17	3604	TNFRSF9
ENSG00000049323	-1.24622	5.61887	255.166	1.9421e-57	1.76676e-56	4052	LTBP1
ENSG00000049540	-1.31839	6.79037	277.62	2.47896e-62	2.57731e-61	2006	ELN
ENSG00000049541	-1.08324	5.17604	628.643	9.86297e-139	6.65636e-137	5982	RFC2
ENSG00000049860	-1.28689	5.79238	693.209	8.96276e-153	7.97239e-151	3074	HEXB
ENSG00000050344	-1.49697	2.8866	556.315	5.32417e-123	2.54858e-121	9603	NFE2L3
ENSG00000050555	-1.25458	4.39596	267.356	4.27803e-60	4.18008e-59	10319	LAMC3
ENSG00000050628	1.11552	0.588988	44.5281	2.50737e-11	5.46891e-11	5733	PTGER3
ENSG00000051180	-1.17772	1.97748	147.742	5.40255e-34	2.49702e-33	5888	RAD51
ENSG00000051341	-1.05969	1.36561	104.446	1.61546e-24	5.52756e-24	10721	POLQ
ENSG00000051523	-1.12086	6.00955	203.027	4.56323e-46	3.00453e-45	1535	CYBA
ENSG00000051620	-1.02299	4.48224	491.823	5.71639e-109	1.97488e-107	23593	HEBP2
ENSG00000052344	-1.71911	-1.6737	110.704	6.86884e-26	2.45674e-25	5652	PRSS8
ENSG00000052850	-1.40768	0.428143	99.8128	1.67501e-23	5.56564e-23	60529	ALX4
ENSG00000053108	1.03747	2.61415	46.1899	1.07331e-11	2.37314e-11	23105	FSTL4
ENSG00000053328	-1.39143	-1.02009	137.381	9.95253e-32	4.28838e-31	728464	METTL24
ENSG00000053438	-1.8066	5.59578	132.558	1.12985e-30	4.7042e-30	4826	NNAT
ENSG00000053524	1.67569	4.26956	269.775	1.27034e-60	1.26035e-59	23101	MCF2L2
ENSG00000054179	-1.77246	4.40542	337.416	2.33175e-75	3.55442e-74	954	ENTPD2
ENSG00000054793	1.21886	8.61905	380.017	1.23357e-84	2.42289e-83	10079	ATP9A
ENSG00000054938	-1.36031	0.104281	75.8336	3.08608e-18	8.62691e-18	25884	CHRDL2
ENSG00000055732	-2.07399	-1.17346	142.796	6.51416e-33	2.91554e-32	55283	MCOLN3
ENSG00000055813	1.5922	2.36484	172.664	1.93845e-39	1.04927e-38	114800	CCDC85A
ENSG00000055957	-2.6053	-2.38642	160.572	8.48712e-37	4.25842e-36	3697	ITIH1
ENSG00000056487	1.37387	4.27505	411.957	1.37474e-91	3.28692e-90	112885	PHF21B
ENSG00000056998	-1.04716	4.97181	126.327	2.60778e-29	1.03882e-28	8908	GYG2
ENSG00000057019	-1.15946	5.59796	367.247	7.44232e-82	1.3488e-80	131566	DCBLD2
ENSG00000057149	3.77162	-3.06985	27.9214	1.26347e-07	2.36039e-07	6317	SERPINB3
ENSG00000057593	1.99167	-0.117459	186.942	1.47851e-42	8.75195e-42	2155	F7
ENSG00000058085	-1.01875	-0.312971	70.3634	4.93273e-17	1.3233e-16	3918	LAMC2
ENSG00000058335	1.42668	5.09462	107.332	3.76413e-25	1.31529e-24	5923	RASGRF1
ENSG00000059378	-1.33081	4.33629	410.842	2.40382e-91	5.73556e-90	64761	PARP12
ENSG00000059804	-1.09908	5.37798	164.874	9.74443e-38	5.00613e-37	6515	SLC2A3
ENSG00000059915	1.32246	6.9986	148.334	4.01022e-34	1.85942e-33	5662	PSD
ENSG00000060138	-1.01909	6.37964	181.826	1.93551e-41	1.11225e-40	8531	YBX3
ENSG00000060566	1.37811	-2.90785	24.0537	9.36853e-07	1.682e-06	84699	CREB3L3
ENSG00000060982	-2.78012	5.78639	1004.12	2.28005e-220	6.96497e-218	586	BCAT1
ENSG00000061337	-1.57141	5.18096	277.543	2.57618e-62	2.6772e-61	11178	LZTS1
ENSG00000061656	-2.64057	1.53958	751.124	2.28581e-165	2.62709e-163	6676	SPAG4
ENSG00000061938	1.76087	8.47351	549.544	1.58206e-121	7.25872e-120	10188	TNK2
ENSG00000062096	-2.04984	2.06467	198.971	3.50186e-45	2.24212e-44	416	ARSF
ENSG00000062716	-1.02823	6.48088	364.927	2.38084e-81	4.25836e-80	81671	VMP1
ENSG00000063515	3.04394	-2.94875	97.3194	5.89994e-23	1.93056e-22	2928	GSC2
ENSG00000064012	-1.36465	2.93855	639.263	4.83209e-141	3.45174e-139	841	CASP8
ENSG00000064199	-1.30996	3.54594	329.365	1.3215e-73	1.90796e-72	53340	SPA17
ENSG00000064218	-2.50809	-1.72053	65.329	6.33832e-16	1.63682e-15	58524	DMRT3
ENSG00000064300	-1.62778	5.13462	198.52	4.39446e-45	2.8028e-44	4804	NGFR
ENSG00000064393	1.09394	9.07348	297.868	9.6005e-67	1.12568e-65	28996	HIPK2
ENSG00000064655	-1.65722	4.02875	369.98	1.89025e-82	3.49395e-81	2139	EYA2
ENSG00000064886	-2.98827	6.81963	382.164	4.20649e-85	8.38984e-84	1117	CHI3L2
ENSG00000064989	1.59452	7.16471	405.016	4.45686e-90	1.01641e-88	10203	CALCRL
ENSG00000065485	-1.29979	2.94503	303.246	6.46457e-68	7.89072e-67	10954	PDIA5
ENSG00000065609	1.64112	6.311	180.589	3.60483e-41	2.0593e-40	9892	SNAP91
ENSG00000065882	-1.01278	5.63053	473.09	6.81243e-105	2.16358e-103	23216	TBC1D1
ENSG00000065911	1.19025	6.60712	229.865	6.38e-52	4.92905e-51	10797	MTHFD2
ENSG00000066185	-1.64766	1.36878	407.321	1.40344e-90	3.25173e-89	84217	ZMYND12
ENSG00000066230	1.1372	1.2748	156.399	6.92626e-36	3.37886e-35	6550	SLC9A3
ENSG00000066279	-1.4662	3.62944	129.272	5.91339e-30	2.40767e-29	259266	ASPM
ENSG00000066735	1.80784	4.50986	281.982	2.77832e-63	2.95742e-62	26153	KIF26A
ENSG00000067066	-1.67945	4.56144	607.869	3.25255e-134	1.99238e-132	6672	SP100
ENSG00000067167	-1.08977	6.78826	816.038	1.75816e-179	2.65048e-177	23471	TRAM1
ENSG00000156535	-1.76873	3.81912	594.189	3.07473e-131	1.79354e-129	135228	CD109
ENSG00000156574	-1.84971	0.351716	265.741	9.62093e-60	9.31441e-59	4838	NODAL
ENSG00000156650	1.31541	5.80333	749.005	6.60335e-165	7.51487e-163	23522	KAT6B
ENSG00000156671	1.00298	6.82152	752.377	1.22053e-165	1.4311e-163	142891	SAMD8
ENSG00000156869	-1.83099	0.390731	321.23	7.81583e-72	1.06549e-70	391059	FRRS1
ENSG00000156925	1.25509	1.59778	194.94	2.65548e-44	1.65814e-43	7547	ZIC3
ENSG00000156959	1.24257	6.26607	250.172	2.38254e-56	2.11119e-55	375323	LHFPL4
ENSG00000156966	-2.82895	2.98163	1234.5	1.94151e-270	1.15575e-267	93010	B3GNT7
ENSG00000156970	-1.57482	3.21386	168.032	1.99023e-38	1.04419e-37	701	BUB1B
ENSG00000157064	1.6203	6.2915	221.049	5.34105e-50	3.91284e-49	23057	NMNAT2
ENSG00000157110	-1.2732	3.62007	319.455	1.90402e-71	2.56551e-70	11030	RBPMS
ENSG00000157111	-1.65718	-1.24706	107.042	4.35863e-25	1.51897e-24	134285	TMEM171
ENSG00000157227	-2.04868	6.71586	621.408	3.69514e-137	2.38296e-135	4323	MMP14
ENSG00000157240	-1.56612	4.66129	741.308	3.11448e-163	3.44313e-161	8321	FZD1
ENSG00000157322	-1.93701	-0.514853	281.122	4.27605e-63	4.52887e-62	348174	CLEC18A
ENSG00000157330	-3.46077	1.27019	237.909	1.12394e-53	9.21373e-53	93190	C1orf158
ENSG00000157335	-2.68727	-2.09149	341.248	3.41309e-76	5.31801e-75	283971	CLEC18C
ENSG00000157399	-1.34253	1.93252	400.252	4.85372e-89	1.0742e-87	415	ARSE
ENSG00000157423	-1.02169	2.06304	82.3	1.16921e-19	3.43557e-19	54768	HYDIN
ENSG00000157445	1.20959	3.3387	97.1021	6.58441e-23	2.15149e-22	55799	CACNA2D3
ENSG00000157456	-1.66267	3.44267	187.265	1.25721e-42	7.45337e-42	9133	CCNB2
ENSG00000157510	-1.6533	3.93036	498.433	2.08432e-110	7.50225e-109	134265	AFAP1L1
ENSG00000157551	-2.41993	-1.23254	220.032	8.90152e-50	6.4844e-49	3772	KCNJ15
ENSG00000157570	-1.08825	4.31401	101.174	8.42662e-24	2.82543e-23	90139	TSPAN18
ENSG00000157601	-1.93397	6.24299	402.31	1.73048e-89	3.86668e-88	4599	MX1
ENSG00000157654	-1.05956	-1.73778	48.0057	4.24987e-12	9.53009e-12	445815	PALM2-AKAP2
ENSG00000157680	1.22201	4.9221	284.203	9.11345e-64	9.86377e-63	9162	DGKI
ENSG00000157703	-2.73666	-1.36899	386.628	4.487e-86	9.20231e-85	136306	SVOPL
ENSG00000157734	1.46119	6.3958	164.466	1.19684e-37	6.13781e-37	79856	SNX22
ENSG00000157782	1.16211	4.21767	70.9732	3.62107e-17	9.75931e-17	9478	CABP1
ENSG00000157833	1.25288	6.3957	318.509	3.06019e-71	4.09012e-70	150946	GAREM2
ENSG00000157856	-3.5539	1.59412	431.669	7.04178e-96	1.82866e-94	92749	DRC1
ENSG00000157873	-1.52709	4.49143	758.773	4.96497e-167	5.94158e-165	8764	TNFRSF14
ENSG00000157890	1.88817	5.99545	321.333	7.42306e-72	1.01313e-70	84465	MEGF11
ENSG00000158023	-1.1699	1.70628	296.71	1.71585e-66	1.99575e-65	144406	WDR66
ENSG00000158055	1.63638	3.162	225.389	6.03802e-51	4.53506e-50	57822	GRHL3
ENSG00000158089	1.22938	2.38864	144.545	2.69993e-33	1.2252e-32	79623	GALNT14
ENSG00000158104	-2.70878	1.14773	323.59	2.3925e-72	3.31608e-71	3242	HPD
ENSG00000158156	-2.30493	3.44828	1615.56	0	0	55113	XKR8
ENSG00000158246	-2.43237	1.20522	444.738	1.00764e-98	2.78824e-97	115572	TENT5B
ENSG00000158258	1.15948	6.20733	133.239	8.01525e-31	3.348e-30	64084	CLSTN2
ENSG00000158270	-1.01621	4.91492	120.012	6.28727e-28	2.39405e-27	81035	COLEC12
ENSG00000158296	-1.04754	3.24922	163.177	2.28846e-37	1.16434e-36	64849	SLC13A3
ENSG00000158402	-1.48423	1.44286	162.083	3.96721e-37	2.00616e-36	995	CDC25C
ENSG00000158406	-1.14119	0.0341014	135.11	3.1239e-31	1.32344e-30	8365	HIST1H4H
ENSG00000158423	-1.08503	2.17635	136.569	1.49822e-31	6.42102e-31	158787	RIBC1
ENSG00000158428	-1.84908	-0.319822	207.917	3.91139e-47	2.66608e-46	375307	CATIP
ENSG00000158445	1.83524	6.27128	349.809	4.66352e-78	7.65688e-77	3745	KCNB1
ENSG00000158477	-1.37634	-2.95573	9.48234	0.00207459	0.00303508	909	CD1A
ENSG00000158485	-1.63065	-4.40428	15.155	9.90346e-05	0.000158849	910	CD1B
ENSG00000158486	-2.66582	-2.41823	236.344	2.46571e-53	2.00364e-52	55567	DNAH3
ENSG00000158497	-1.45995	-4.27217	19.7175	8.97778e-06	1.53357e-05	57824	HMHB1
ENSG00000158516	-1.05053	-1.26316	80.892	2.384e-19	6.92702e-19	1358	CPA2
ENSG00000158517	-1.35185	1.81837	239.767	4.42184e-54	3.66111e-53	653361	NCF1
ENSG00000158683	-1.08346	-0.0252471	180.703	3.40438e-41	1.94622e-40	168507	PKD1L1
ENSG00000158710	-2.87003	7.87242	1914.63	0	0	8407	TAGLN2
ENSG00000158714	-1.62071	2.45916	210.013	1.36443e-47	9.41636e-47	56833	SLAMF8
ENSG00000158716	-1.24294	3.54756	373.142	3.87329e-83	7.32863e-82	54935	DUSP23
ENSG00000158748	1.3637	-0.960075	54.9748	1.22082e-13	2.90724e-13	3362	HTR6
ENSG00000158764	-2.08414	-3.71884	39.4156	3.42547e-10	7.13555e-10	142683	ITLN2
ENSG00000158769	-1.31557	3.66057	527.475	1.00049e-116	4.06785e-115	50848	F11R
ENSG00000158786	-1.01382	-4.5228	11.1304	0.000849252	0.00127911	64600	PLA2G2F
ENSG00000158815	2.38735	2.3272	305.151	2.48667e-68	3.06914e-67	8822	FGF17
ENSG00000158816	-2.06856	-0.887903	137.232	1.07266e-31	4.61849e-31	127731	VWA5B1
ENSG00000158869	-1.33755	5.39537	235.635	3.51932e-53	2.84091e-52	2207	FCER1G
ENSG00000158874	-1.70452	-2.02998	8.71437	0.00315712	0.0045528	336	APOA2
ENSG00000158887	-1.17855	1.96034	184.192	5.89113e-42	3.42778e-41	4359	MPZ
ENSG00000158955	1.10809	-0.136516	81.5021	1.75072e-19	5.11189e-19	7484	WNT9B
ENSG00000159128	-1.15403	5.87698	670.411	8.13165e-148	6.48743e-146	3460	IFNGR2
ENSG00000159167	-2.96093	2.41363	358.924	4.82922e-80	8.31099e-79	6781	STC1
ENSG00000159173	-1.76677	-3.49007	57.0959	4.15073e-14	1.00347e-13	7135	TNNI1
ENSG00000159182	-4.67055	-3.39069	56.9527	4.46413e-14	1.07767e-13	84366	PRAC1
ENSG00000159184	-4.45925	0.2395	158.72	2.15394e-36	1.06668e-35	10481	HOXB13
ENSG00000159200	-1.51632	7.1377	522.388	1.27924e-115	5.11169e-114	1827	RCAN1
ENSG00000159212	-3.95678	1.22429	419.57	3.0273e-93	7.4768e-92	54102	CLIC6
ENSG00000159216	-1.69009	4.54645	303.738	5.05169e-68	6.17914e-67	861	RUNX1
ENSG00000159217	-6.57257	-0.841719	359.059	4.51287e-80	7.79545e-79	10642	IGF2BP1
ENSG00000159228	-1.61043	6.38911	408.988	6.08615e-91	1.43157e-89	873	CBR1
ENSG00000159248	2.68602	1.17601	164.755	1.03453e-37	5.31129e-37	57369	GJD2
ENSG00000159259	-1.57286	2.91394	449.801	7.9707e-100	2.27331e-98	8208	CHAF1B
ENSG00000159261	-1.62944	-3.92407	65.2469	6.60794e-16	1.70512e-15	23562	CLDN14
ENSG00000159348	-1.11283	5.77044	484.067	2.78406e-107	9.38094e-106	51706	CYB5R1
ENSG00000159399	-1.08396	5.40508	187.69	1.01549e-42	6.0435e-42	3099	HK2
ENSG00000159403	-1.84149	7.21851	302.45	9.6398e-68	1.16866e-66	715	C1R
ENSG00000159409	1.33641	5.44352	133.297	7.78372e-31	3.25305e-30	11189	CELF3
ENSG00000159450	1.6288	-0.027918	194.487	3.33361e-44	2.07488e-43	7062	TCHH
ENSG00000159516	1.65207	-3.80393	29.9177	4.50767e-08	8.59197e-08	6706	SPRR2G
ENSG00000159556	-2.09655	-0.561226	120.137	5.9033e-28	2.24969e-27	64843	ISL2
ENSG00000159625	-1.59793	1.08299	155.365	1.16533e-35	5.64926e-35	84229	DRC7
ENSG00000159640	-1.32087	3.4198	199.473	2.72209e-45	1.7501e-44	1636	ACE
ENSG00000159674	-2.83905	2.9503	731.382	4.48412e-161	4.60634e-159	10417	SPON2
ENSG00000159708	-1.74349	0.382939	293.767	7.51292e-66	8.58788e-65	55282	LRRC36
ENSG00000159713	-2.18206	6.42106	433.767	2.46057e-96	6.46207e-95	51673	TPPP3
ENSG00000159714	-1.02118	3.39829	208.009	3.73464e-47	2.54785e-46	29800	ZDHHC1
ENSG00000159763	1.279	-4.16573	4.50122	0.0338708	0.0446304	5304	PIP
ENSG00000159840	-1.4921	7.99957	746.97	1.82865e-164	2.07093e-162	7791	ZYX
ENSG00000159958	1.02735	2.16185	142.037	9.54675e-33	4.24756e-32	115650	TNFRSF13C
ENSG00000160013	-1.58073	-0.506097	298.538	6.8582e-67	8.09044e-66	5739	PTGIR
ENSG00000160180	-2.32483	-1.23406	105.982	7.44253e-25	2.57582e-24	7033	TFF3
ENSG00000160183	-2.73416	0.107676	246.205	1.74524e-55	1.50009e-54	64699	TMPRSS3
ENSG00000160185	-2.25916	-2.42768	147.503	6.09117e-34	2.81306e-33	53347	UBASH3A
ENSG00000160188	-1.27827	3.57163	145.43	1.73005e-33	7.89557e-33	89765	RSPH1
ENSG00000160207	1.62011	1.58767	469.029	5.21203e-104	1.6242e-102	11077	HSF2BP
ENSG00000160233	1.80086	1.2579	257.698	5.44904e-58	5.02004e-57	81543	LRRC3
ENSG00000160307	-1.07246	8.9365	249.707	3.00872e-56	2.65591e-55	6285	S100B
ENSG00000160321	1.33731	0.361284	60.0938	9.04438e-15	2.23925e-14	7757	ZNF208
ENSG00000160323	1.06679	4.18374	311.068	1.27787e-69	1.63545e-68	11093	ADAMTS13
ENSG00000160401	-1.16832	1.46676	222.034	3.257e-50	2.3959e-49	286207	CFAP157
ENSG00000160446	-1.3024	3.7723	489.5	1.8307e-108	6.26866e-107	84885	ZDHHC12
ENSG00000160472	-3.58934	-2.89404	164.932	9.46684e-38	4.86674e-37	147744	TMEM190
ENSG00000160570	-1.15849	3.96223	730.424	7.24423e-161	7.3764e-159	162989	DEDD2
ENSG00000160588	-1.24075	0.38429	444.561	1.10082e-98	3.04246e-97	196264	MPZL3
ENSG00000160654	-1.89602	-1.52156	192.279	1.01151e-43	6.20262e-43	917	CD3G
ENSG00000160691	-1.41169	5.64818	624.232	8.98144e-138	5.87361e-136	6464	SHC1
ENSG00000160716	1.28265	4.70501	145.578	1.60556e-33	7.33754e-33	1141	CHRNB2
ENSG00000160791	-1.42606	1.87856	170.955	4.57641e-39	2.443e-38	1234	CCR5
ENSG00000160838	-1.85168	-0.861733	240.536	3.00475e-54	2.49582e-53	149499	LRRC71
ENSG00000160856	-1.01014	-3.24951	27.8106	1.33792e-07	2.49528e-07	115352	FCRL3
ENSG00000160883	-1.79715	1.7613	331.765	3.96545e-74	5.81566e-73	3101	HK3
ENSG00000160886	1.081	-1.16486	115.734	5.43518e-27	2.00769e-26	54742	LY6K
ENSG00000161082	1.18305	5.17298	111.918	3.7235e-26	1.34294e-25	60680	CELF5
ENSG00000161133	1.92146	-1.6954	195.573	1.93184e-44	1.21137e-43	373856	USP41
ENSG00000161149	1.01691	0.922392	234.214	7.1858e-53	5.7427e-52	113691	TUBA3FP
ENSG00000161179	-1.03596	2.82494	359.97	2.8583e-80	4.96323e-79	150223	YDJC
ENSG00000161281	-1.20635	3.11842	139.037	4.32235e-32	1.8834e-31	1346	COX7A1
ENSG00000161405	-1.38926	0.525065	166.565	4.16267e-38	2.1644e-37	22806	IKZF3
ENSG00000161610	-2.28589	-3.8312	114.454	1.03623e-26	3.79448e-26	3060	HCRT
ENSG00000161638	-1.8948	5.20237	537.929	5.31994e-119	2.27874e-117	3678	ITGA5
ENSG00000161649	2.44799	0.585612	209.011	2.25753e-47	1.5465e-46	146894	CD300LG
ENSG00000161798	-4.92406	1.62813	1188.43	1.99618e-260	1.02985e-257	362	AQP5
ENSG00000161849	1.62839	-3.78603	6.16412	0.0130367	0.017855	3890	KRT84
ENSG00000161850	-1.37114	-4.47422	10.7975	0.00101639	0.00152235	3888	KRT82
ENSG00000161860	1.16939	1.72735	269.386	1.54467e-60	1.52601e-59	256126	SYCE2
ENSG00000161888	-1.48362	2.98589	172.571	2.03108e-39	1.09787e-38	147841	SPC24
ENSG00000161912	1.01019	2.92597	248.143	6.59595e-56	5.75899e-55	221442	ADCY10P1
ENSG00000161973	-1.40513	-3.9813	58.2895	2.26244e-14	5.51731e-14	146849	CCDC42
ENSG00000161992	-2.25861	-2.71544	41.4383	1.21654e-10	2.5781e-10	146325	PRR35
ENSG00000162009	4.29339	-0.932411	668.821	1.80317e-147	1.42875e-145	6755	SSTR5
ENSG00000162040	1.03705	-4.35948	8.67749	0.00322164	0.00464153	64711	HS3ST6
ENSG00000162105	1.82172	4.92434	223.884	1.28613e-50	9.55784e-50	22941	SHANK2
ENSG00000162241	-1.03713	2.27124	297.725	1.03152e-66	1.20888e-65	283130	SLC25A45
ENSG00000162344	-4.53	-3.65843	58.3331	2.21295e-14	5.40003e-14	9965	FGF19
ENSG00000162366	-2.33406	-0.440051	271.811	4.57406e-61	4.59504e-60	10158	PDZK1IP1
ENSG00000162399	-2.6497	-4.37456	112.969	2.19193e-26	7.95494e-26	7809	BSND
ENSG00000162433	-1.53179	5.90486	553.309	2.3992e-122	1.12753e-120	205	AK4
ENSG00000162438	-1.07386	-2.38754	68.8443	1.06552e-16	2.82677e-16	11330	CTRC
ENSG00000162456	-1.16802	-1.29298	23.202	1.45846e-06	2.59282e-06	148930	KNCN
ENSG00000162458	-1.95845	3.69744	399.103	8.63558e-89	1.89493e-87	54751	FBLIM1
ENSG00000162490	-1.70598	4.47879	307.813	6.54033e-69	8.19872e-68	374946	DRAXIN
ENSG00000162493	-4.11611	6.67864	1321.08	2.97154e-289	2.55509e-286	10630	PDPN
ENSG00000162520	-1.54521	2.01383	337.875	1.85203e-75	2.82873e-74	81493	SYNC
ENSG00000162522	-1.1514	4.72767	270.434	9.12876e-61	9.09195e-60	57648	KIAA1522
ENSG00000162542	-1.13038	3.47493	332.967	2.1701e-74	3.2213e-73	255104	TMCO4
ENSG00000162543	-2.43691	2.46632	244.094	5.03614e-55	4.26868e-54	127733	UBXN10
ENSG00000162552	-1.05409	1.10136	97.4697	5.46871e-23	1.79173e-22	54361	WNT4
ENSG00000162571	-1.61484	-2.61881	111.684	4.19094e-26	1.50895e-25	254173	TTLL10
ENSG00000162576	-1.26754	5.60748	384.474	1.32092e-85	2.6783e-84	54587	MXRA8
ENSG00000162594	-1.54501	-4.55679	45.1801	1.79725e-11	3.94003e-11	149233	IL23R
ENSG00000162595	-2.55229	3.81171	701.626	1.32473e-154	1.22043e-152	9077	DIRAS3
ENSG00000162598	-2.55919	0.0690238	246.442	1.54947e-55	1.33628e-54	127795	C1orf87
ENSG00000162618	-1.01677	4.58408	211.477	6.54137e-48	4.56735e-47	64123	ADGRL4
ENSG00000162624	-3.99987	-1.81342	62.4292	2.76203e-15	6.9684e-15	431707	LHX8
ENSG00000162631	-1.52353	3.11429	286.341	3.11753e-64	3.41722e-63	22854	NTNG1
ENSG00000162643	-2.40964	0.451498	341.563	2.91353e-76	4.54573e-75	126820	WDR63
ENSG00000162654	-1.17858	4.29176	191.271	1.67876e-43	1.02294e-42	115361	GBP4
ENSG00000162669	1.23508	2.15783	238.379	8.87432e-54	7.29554e-53	164045	HFM1
ENSG00000162695	-1.00948	4.76539	617.436	2.70071e-136	1.7038e-134	148867	SLC30A7
ENSG00000162723	-3.08972	-1.42768	316.78	7.28323e-71	9.60178e-70	89886	SLAMF9
ENSG00000162728	1.60963	5.56577	210.244	1.21533e-47	8.40735e-47	3765	KCNJ9
ENSG00000162734	1.2129	11.2703	553.869	1.81285e-122	8.60676e-121	8682	PEA15
ENSG00000162739	-1.68125	-0.762577	177.392	1.79871e-40	1.01062e-39	114836	SLAMF6
ENSG00000162747	-1.31357	0.47643	81.5635	1.69721e-19	4.95752e-19	2215	FCGR3B
ENSG00000162753	-1.51432	-0.899483	170.51	5.72642e-39	3.04849e-38	284525	SLC9C2
ENSG00000162772	-1.10619	4.83476	119.185	9.54156e-28	3.6166e-27	467	ATF3
ENSG00000162777	-1.52001	2.17899	319.63	1.74401e-71	2.35675e-70	79961	DENND2D
ENSG00000162814	-1.75722	2.16649	374.294	2.17409e-83	4.1338e-82	128153	SPATA17
ENSG00000162873	-2.28702	6.31797	718.476	2.87167e-158	2.82494e-156	55220	KLHDC8A
ENSG00000162877	-1.0694	-1.68458	61.1433	5.30685e-15	1.32477e-14	148811	PM20D1
ENSG00000162891	-1.36801	-4.5854	25.098	5.44902e-07	9.89011e-07	50604	IL20
ENSG00000162897	-3.01289	-3.53321	105.655	8.77771e-25	3.03024e-24	83953	FCAMR
ENSG00000162931	1.49041	1.46749	279.004	1.23786e-62	1.29393e-61	51127	TRIM17
ENSG00000162951	1.04864	3.56332	107.1	4.23267e-25	1.47657e-24	347730	LRRTM1
ENSG00000162976	-1.13677	3.44707	453.7	1.12969e-100	3.31566e-99	130814	PQLC3
ENSG00000162981	-1.1805	5.22677	218.6	1.82744e-49	1.32126e-48	151354	FAM84A
ENSG00000162998	-1.73	4.4443	372.292	5.9323e-83	1.11518e-81	2487	FRZB
ENSG00000163016	1.23645	-0.528491	252.355	7.9642e-57	7.13337e-56	200420	ALMS1P1
ENSG00000163017	-1.87395	2.29259	134.239	4.84471e-31	2.03758e-30	72	ACTG2
ENSG00000163041	-1.09356	5.04891	330.552	7.28795e-74	1.06013e-72	3020	H3F3A
ENSG00000163064	-3.06151	1.59567	171.093	4.27088e-39	2.28252e-38	2019	EN1
ENSG00000163069	-1.11094	7.38935	238.922	6.75858e-54	5.57001e-53	6443	SGCB
ENSG00000163071	-3.0372	1.70338	736.995	2.69839e-162	2.84754e-160	132671	SPATA18
ENSG00000163081	-4.0867	-3.16419	121.94	2.37896e-28	9.17286e-28	151278	CCDC140
ENSG00000163098	-3.19555	-4.40519	62.2683	2.9971e-15	7.5508e-15	112401	BIRC8
ENSG00000163131	-1.30654	6.15717	229.601	7.28205e-52	5.60544e-51	1520	CTSS
ENSG00000163171	-1.02088	3.88226	269.836	1.23193e-60	1.22329e-59	10602	CDC42EP3
ENSG00000163191	-2.1546	6.10383	614.636	1.09752e-135	6.86794e-134	6282	S100A11
ENSG00000163206	4.81729	-0.542698	244.011	5.24877e-55	4.44565e-54	4184	SMCP
ENSG00000163207	3.27504	-3.01566	123.746	9.57542e-29	3.73807e-28	3713	IVL
ENSG00000163209	1.37873	-3.59992	4.33886	0.0372518	0.0488775	6707	SPRR3
ENSG00000163216	1.40177	-4.02193	4.98798	0.025524	0.0340602	6703	SPRR2D
ENSG00000163220	-2.25786	4.07384	244.561	3.98387e-55	3.38789e-54	6280	S100A9
ENSG00000163221	-1.41769	-1.83151	54.8672	1.28957e-13	3.06873e-13	6283	S100A12
ENSG00000163273	-1.33975	-0.551743	93.7216	3.63183e-22	1.15788e-21	4880	NPPC
ENSG00000163285	1.27342	5.43692	65.7381	5.15007e-16	1.33382e-15	2565	GABRG1
ENSG00000163288	1.02621	2.58018	80.4498	2.9819e-19	8.6362e-19	2560	GABRB1
ENSG00000163295	2.11577	-4.42815	20.9709	4.66316e-06	8.07788e-06	248	ALPI
ENSG00000163297	-1.30677	4.71503	454.355	8.13689e-101	2.39728e-99	118429	ANTXR2
ENSG00000163347	-1.65603	0.968681	424.981	2.01e-94	5.09434e-93	9076	CLDN1
ENSG00000163359	-3.85341	5.03661	598.349	3.82692e-132	2.25497e-130	1293	COL6A3
ENSG00000163394	-3.67881	-2.8772	234.614	5.8758e-53	4.70388e-52	886	CCKAR
ENSG00000163395	2.90101	4.37827	241.818	1.57869e-54	1.32266e-53	91156	IGFN1
ENSG00000067182	-1.40796	6.45013	446.354	4.48297e-99	1.24643e-97	7132	TNFRSF1A
ENSG00000067840	1.35763	8.27907	340.979	3.90506e-76	6.06827e-75	57595	PDZD4
ENSG00000067842	1.09221	3.75247	45.8075	1.30461e-11	2.87771e-11	492	ATP2B3
ENSG00000068024	1.49662	6.26295	781.797	4.8954e-172	6.42099e-170	9759	HDAC4
ENSG00000068078	-1.31224	7.43274	146.184	1.18347e-33	5.42994e-33	2261	FGFR3
ENSG00000068781	1.31257	-2.16284	64.6363	9.0079e-16	2.31233e-15	286749	STON1-GTF2A1L
ENSG00000068976	-1.03942	4.32173	79.2493	5.47457e-19	1.56992e-18	5837	PYGM
ENSG00000069011	-2.57551	1.67057	203.128	4.33849e-46	2.8598e-45	5307	PITX1
ENSG00000069206	-1.72332	-4.48862	21.8413	2.96151e-06	5.18354e-06	8756	ADAM7
ENSG00000069399	-1.71911	3.89868	532.38	8.57316e-118	3.57976e-116	602	BCL3
ENSG00000069482	-1.72353	0.400142	105.845	7.97249e-25	2.75554e-24	51083	GAL
ENSG00000069535	-2.03857	7.3265	311.521	1.01825e-69	1.30606e-68	4129	MAOB
ENSG00000069812	-2.6579	-1.36522	173.274	1.42611e-39	7.76101e-39	54626	HES2
ENSG00000069974	-1.26643	2.89594	419.861	2.61622e-93	6.48218e-92	5873	RAB27A
ENSG00000070019	-2.1034	-1.25832	632.392	1.50843e-139	1.03609e-137	2984	GUCY2C
ENSG00000070031	1.418	-1.46351	103.952	2.07305e-24	7.06933e-24	6343	SCT
ENSG00000070193	-2.89899	-1.46612	149.91	1.81425e-34	8.49701e-34	2255	FGF10
ENSG00000070601	1.63325	2.44986	289.355	6.87284e-65	7.63079e-64	22844	FRMPD1
ENSG00000070731	-1.09964	1.83656	121.55	2.89596e-28	1.11294e-27	10610	ST6GALNAC2
ENSG00000070882	-1.11048	5.05077	338.291	1.50314e-75	2.30342e-74	26031	OSBPL3
ENSG00000070886	-2.03412	0.37643	134.153	5.05855e-31	2.12637e-30	2046	EPHA8
ENSG00000071539	-1.30339	2.77565	272.089	3.97753e-61	4.0027e-60	9319	TRIP13
ENSG00000071991	-1.49429	2.51267	116.09	4.54197e-27	1.68337e-26	28513	CDH19
ENSG00000072080	-2.84443	-4.38529	38.0213	6.99782e-10	1.44103e-09	6694	SPP2
ENSG00000072110	-1.66493	7.2298	363.538	4.77771e-81	8.49956e-80	87	ACTN1
ENSG00000072133	1.56013	3.21972	244.758	3.60811e-55	3.07511e-54	27330	RPS6KA6
ENSG00000072182	1.8404	6.61075	210.342	1.15659e-47	8.00816e-47	55515	ASIC4
ENSG00000072274	-1.52363	6.41179	731.35	4.55748e-161	4.66108e-159	7037	TFRC
ENSG00000072571	-1.44861	2.80185	201.058	1.22759e-45	7.98533e-45	3161	HMMR
ENSG00000072682	-1.29349	3.7402	341.594	2.86925e-76	4.47965e-75	8974	P4HA2
ENSG00000072694	-2.87731	2.01824	392.734	2.10253e-87	4.49055e-86	2213	FCGR2B
ENSG00000072840	-1.73231	3.0969	360.49	2.20273e-80	3.83347e-79	2121	EVC
ENSG00000072952	1.13596	6.42388	175.367	4.97803e-40	2.75167e-39	10335	MRVI1
ENSG00000073111	-1.3285	5.34365	317.154	6.03745e-71	7.97754e-70	4171	MCM2
ENSG00000073282	-2.66501	-0.108626	402.59	1.50369e-89	3.36641e-88	8626	TP63
ENSG00000073331	-1.0785	3.11262	244.648	3.81277e-55	3.24476e-54	80216	ALPK1
ENSG00000073734	-1.82102	-2.71206	50.1278	1.44049e-12	3.29125e-12	8647	ABCB11
ENSG00000073756	-1.102	3.38827	62.8881	2.18794e-15	5.54473e-15	5743	PTGS2
ENSG00000073792	-3.23972	3.02506	508.944	1.07663e-112	4.02496e-111	10644	IGF2BP2
ENSG00000073910	1.4953	6.36203	765.459	1.74583e-168	2.13322e-166	10129	FRY
ENSG00000074219	-1.85924	3.77604	512.25	2.05418e-113	7.79245e-112	8463	TEAD2
ENSG00000074410	-1.5467	5.56251	179.877	5.15531e-41	2.93347e-40	771	CA12
ENSG00000074527	1.51694	4.74526	198.182	5.20799e-45	3.3162e-44	59277	NTN4
ENSG00000074966	-1.25302	-2.14182	100.436	1.22268e-23	4.07664e-23	7294	TXK
ENSG00000075035	1.26369	3.3512	57.3391	3.66791e-14	8.88968e-14	9671	WSCD2
ENSG00000075213	-2.20124	3.76175	363.3	5.38326e-81	9.55487e-80	10371	SEMA3A
ENSG00000075218	-1.42938	3.05632	168.659	1.45243e-38	7.64789e-38	51512	GTSE1
ENSG00000075234	-1.01369	4.3186	399.607	6.70658e-89	1.47723e-87	55020	TTC38
ENSG00000075275	-1.98893	2.9134	302.876	7.78544e-68	9.47807e-67	9620	CELSR1
ENSG00000075420	-1.40266	4.85904	853.719	1.13001e-187	1.88736e-185	64778	FNDC3B
ENSG00000075429	-2.9091	-0.907363	161.102	6.50002e-37	3.27342e-36	27091	CACNG5
ENSG00000075643	-1.98926	0.314558	424.898	2.09593e-94	5.30633e-93	55034	MOCOS
ENSG00000075702	-1.28244	3.04408	173.509	1.26699e-39	6.90317e-39	284403	WDR62
ENSG00000075826	1.3807	4.57981	257.968	4.75795e-58	4.38858e-57	25956	SEC31B
ENSG00000075884	-1.02204	2.8054	169.185	1.11495e-38	5.88823e-38	55843	ARHGAP15
ENSG00000075891	-1.74991	-0.485609	75.0707	4.54159e-18	1.26227e-17	5076	PAX2
ENSG00000076344	1.64695	5.60959	346.849	2.05781e-77	3.31764e-76	8786	RGS11
ENSG00000076662	-1.09949	-1.27664	181.702	2.05993e-41	1.18228e-40	3385	ICAM3
ENSG00000076706	-1.36195	6.39448	392.31	2.60001e-87	5.54797e-86	4162	MCAM
ENSG00000076770	-1.22524	2.86621	326.379	5.90789e-73	8.33278e-72	55796	MBNL3
ENSG00000076826	1.65228	4.29438	248.369	5.88911e-56	5.15347e-55	57662	CAMSAP3
ENSG00000077009	1.04124	-2.91951	28.77	8.15056e-08	1.53603e-07	27231	NMRK2
ENSG00000077063	1.53338	6.00662	516.76	2.14557e-114	8.26061e-113	83992	CTTNBP2
ENSG00000077080	1.72254	4.68702	163.826	1.65149e-37	8.43771e-37	51412	ACTL6B
ENSG00000077152	-1.30604	3.31397	209.657	1.63189e-47	1.12422e-46	29089	UBE2T
ENSG00000077264	1.20112	5.0347	130.823	2.7066e-30	1.11432e-29	5063	PAK3
ENSG00000077274	-7.70048	1.4526	539.573	2.33508e-119	1.0114e-117	827	CAPN6
ENSG00000077713	-1.15356	3.27564	237.247	1.5671e-53	1.2815e-52	203427	SLC25A43
ENSG00000077942	-1.8691	5.38112	400.977	3.37562e-89	7.48504e-88	2192	FBLN1
ENSG00000077984	-1.32287	-0.287092	165.325	7.76619e-38	4.004e-37	8530	CST7
ENSG00000078018	1.07217	9.49576	253.409	4.69171e-57	4.22837e-56	4133	MAP2
ENSG00000078081	-1.47675	-0.0202689	192.229	1.03717e-43	6.35829e-43	27074	LAMP3
ENSG00000078098	-2.06862	2.20672	370.846	1.2247e-82	2.27461e-81	2191	FAP
ENSG00000078295	1.26072	7.59086	237.165	1.63233e-53	1.33343e-52	108	ADCY2
ENSG00000078399	-4.33865	0.222358	182.547	1.3469e-41	7.75353e-41	3205	HOXA9
ENSG00000078549	1.2646	9.68338	194.555	3.22191e-44	2.00589e-43	117	ADCYAP1R1
ENSG00000078589	-2.02315	-3.1588	82.1821	1.24109e-19	3.64262e-19	27334	P2RY10
ENSG00000078687	1.16039	6.13719	565.232	6.11571e-125	3.02734e-123	57690	TNRC6C
ENSG00000078725	1.22963	5.50116	105.991	7.40711e-25	2.56394e-24	1620	BRINP1
ENSG00000078814	1.30455	2.71829	202.148	7.09906e-46	4.64913e-45	57644	MYH7B
ENSG00000078900	-1.06694	2.65751	68.2401	1.44753e-16	3.82319e-16	7161	TP73
ENSG00000079101	-1.2756	0.434328	115.793	5.27687e-27	1.95107e-26	27098	CLUL1
ENSG00000079102	1.30426	3.74253	289.971	5.0456e-65	5.63167e-64	862	RUNX1T1
ENSG00000079257	-1.66414	1.98712	448.099	1.86959e-99	5.24843e-98	56925	LXN
ENSG00000079385	-1.70492	-0.505303	392.053	2.95716e-87	6.29848e-86	634	CEACAM1
ENSG00000079482	1.90408	6.63659	849.528	9.21031e-187	1.5165e-184	4983	OPHN1
ENSG00000079557	-1.98136	-4.53471	27.8467	1.31318e-07	2.44972e-07	173	AFM
ENSG00000079931	-4.5214	5.08983	1007.87	3.48987e-221	1.10988e-218	26002	MOXD1
ENSG00000080224	1.00376	0.161705	32.9112	9.6467e-09	1.89214e-08	285220	EPHA6
ENSG00000080572	-4.40369	-2.53595	199.569	2.5933e-45	1.66868e-44	139212	PIH1D3
ENSG00000080573	-1.14204	5.82722	247.616	8.59489e-56	7.47057e-55	50509	COL5A3
ENSG00000080709	1.15216	4.89032	198.67	4.07491e-45	2.60256e-44	3781	KCNN2
ENSG00000080854	1.18855	3.92063	129.832	4.46075e-30	1.82422e-29	22997	IGSF9B
ENSG00000080986	-1.49702	2.91114	157.597	3.79125e-36	1.86458e-35	10403	NDC80
ENSG00000081051	-3.66	-1.74295	263.666	2.72494e-59	2.59697e-58	174	AFP
ENSG00000081059	-1.06735	2.70792	217.642	2.95669e-49	2.13043e-48	6932	TCF7
ENSG00000081138	1.44569	2.01716	79.9439	3.85184e-19	1.11127e-18	1005	CDH7
ENSG00000081248	-1.32425	-0.770622	79.4005	5.07121e-19	1.45673e-18	779	CACNA1S
ENSG00000081800	1.65401	-4.10086	39.0728	4.08288e-10	8.47989e-10	6561	SLC13A1
ENSG00000082126	-1.49719	-1.23719	261.236	9.22677e-59	8.66891e-58	58538	MPP4
ENSG00000082175	1.04461	0.380993	73.5254	9.93496e-18	2.72572e-17	5241	PGR
ENSG00000082293	-1.15664	-0.943281	49.1603	2.35877e-12	5.34411e-12	1310	COL19A1
ENSG00000082512	-1.22685	3.22949	468.924	5.49373e-104	1.70968e-102	7188	TRAF5
ENSG00000082929	-2.87313	-2.39974	164.076	1.45616e-37	7.45123e-37	10141	LINC01587
ENSG00000083444	-1.08414	6.79073	456.916	2.25491e-101	6.72879e-100	5351	PLOD1
ENSG00000083782	-7.09157	-1.28437	97.8499	4.51324e-23	1.48203e-22	1833	EPYC
ENSG00000084110	-1.43794	-2.42053	112.096	3.4046e-26	1.22907e-25	3034	HAL
ENSG00000084453	1.30558	6.42845	129.975	4.14876e-30	1.69813e-29	6579	SLCO1A2
ENSG00000084628	1.29195	4.3244	162.862	2.68127e-37	1.36092e-36	79570	NKAIN1
ENSG00000084674	-1.55671	-1.40793	110.303	8.41074e-26	2.99898e-25	338	APOB
ENSG00000085265	-1.14267	-0.223527	60.5561	7.15111e-15	1.77714e-14	2219	FCN1
ENSG00000085491	-1.73252	2.97085	996.056	1.29277e-218	3.7991e-216	29957	SLC25A24
ENSG00000085552	-1.01903	1.32015	114.802	8.69557e-27	3.19172e-26	57549	IGSF9
ENSG00000085831	-1.4352	1.00713	233.463	1.04726e-52	8.30085e-52	22996	TTC39A
ENSG00000085840	-1.34746	1.72819	165.079	8.79152e-38	4.52558e-37	4998	ORC1
ENSG00000085871	-1.016	3.92493	382.104	4.33383e-85	8.629e-84	4258	MGST2
ENSG00000085999	-1.11981	1.99802	130.609	3.0148e-30	1.23901e-29	8438	RAD54L
ENSG00000086288	-1.48594	-2.1638	111.297	5.09454e-26	1.82947e-25	51314	NME8
ENSG00000086300	-1.45515	5.82081	260.995	1.04123e-58	9.75908e-58	29887	SNX10
ENSG00000086506	1.61251	-0.663932	163.144	2.32637e-37	1.18337e-36	3049	HBQ1
ENSG00000086548	1.93564	-2.52058	13.8338	0.000199711	0.000314275	4680	CEACAM6
ENSG00000086696	-1.47006	-3.95307	16.911	3.91729e-05	6.44444e-05	3294	HSD17B2
ENSG00000086717	-1.07197	0.404501	79.7175	4.31969e-19	1.24409e-18	5475	PPEF1
ENSG00000086991	-2.4245	2.10273	484.327	2.44427e-107	8.26001e-106	50507	NOX4
ENSG00000087077	-1.64423	6.41252	783.23	2.38889e-172	3.18738e-170	7205	TRIP6
ENSG00000087086	-1.11706	10.718	290.64	3.60617e-65	4.05428e-64	2512	FTL
ENSG00000087116	-1.27286	2.58282	179.41	6.52119e-41	3.6989e-40	9509	ADAMTS2
ENSG00000087245	-1.67192	6.28618	468.631	6.36443e-104	1.97536e-102	4313	MMP2
ENSG00000087250	-1.13882	8.75154	165.474	7.20557e-38	3.71826e-37	4504	MT3
ENSG00000087303	-1.54512	3.31157	274.105	1.44606e-61	1.4718e-60	22795	NID2
ENSG00000087495	1.23858	6.23277	174.787	6.66521e-40	3.66682e-39	116154	PHACTR3
ENSG00000087510	-1.92068	-0.554139	176.64	2.62419e-40	1.4645e-39	7022	TFAP2C
ENSG00000087586	-1.5047	2.94483	331.294	5.02372e-74	7.3445e-73	6790	AURKA
ENSG00000088035	-1.03429	4.20502	450.438	5.79016e-100	1.66161e-98	29929	ALG6
ENSG00000088320	2.38346	1.6701	204.532	2.14215e-46	1.42745e-45	28954	REM1
ENSG00000088325	-1.40906	5.05754	177.309	1.87518e-40	1.05257e-39	22974	TPX2
ENSG00000088340	-2.09414	0.491795	388.108	2.13675e-86	4.42917e-85	80307	FER1L4
ENSG00000088386	-2.53549	-3.65301	87.3988	8.8703e-21	2.70929e-20	6564	SLC15A1
ENSG00000088727	-1.00687	3.17488	407.086	1.57918e-90	3.65525e-89	64147	KIF9
ENSG00000088881	1.00201	6.26452	390.964	5.10501e-87	1.07842e-85	57593	EBF4
ENSG00000088926	-1.6746	-3.52874	82.5517	1.02942e-19	3.03172e-19	2160	F11
ENSG00000089012	-2.07267	-2.33195	168.604	1.49309e-38	7.86025e-38	55423	SIRPG
ENSG00000089041	1.24168	6.27031	351.158	2.37071e-78	3.93131e-77	5027	P2RX7
ENSG00000089101	-1.42412	1.75306	251.779	1.06322e-56	9.48276e-56	26074	CFAP61
ENSG00000089116	4.20984	1.83631	233.619	9.68537e-53	7.68737e-52	64211	LHX5
ENSG00000089127	-1.71513	4.86867	262.375	5.21066e-59	4.92753e-58	4938	OAS1
ENSG00000089199	2.18238	6.9072	275.295	7.96073e-62	8.15606e-61	1114	CHGB
ENSG00000089225	-1.04935	1.7229	21.1817	4.17724e-06	7.26051e-06	6910	TBX5
ENSG00000089327	-1.02119	4.61068	196.769	1.05905e-44	6.67217e-44	53827	FXYD5
ENSG00000089685	-1.82112	4.77722	185.487	3.07189e-42	1.80185e-41	332	BIRC5
ENSG00000090104	-1.16165	6.73557	103.699	2.3548e-24	8.02068e-24	5996	RGS1
ENSG00000090339	-1.44783	4.22492	191.752	1.31833e-43	8.06065e-43	3383	ICAM1
ENSG00000090382	-2.32857	4.22387	298.663	6.44275e-67	7.61196e-66	4069	LYZ
ENSG00000090447	1.0478	3.73401	495.539	8.88478e-110	3.14434e-108	7023	TFAP4
ENSG00000090530	-1.75273	3.48737	474.83	2.84985e-105	9.15104e-104	55214	P3H2
ENSG00000090889	-1.65843	3.63922	255.356	1.76559e-57	1.60745e-56	24137	KIF4A
ENSG00000090932	2.30734	8.14891	347.763	1.30122e-77	2.1037e-76	10683	DLL3
ENSG00000091128	-1.47278	-1.10252	205.046	1.6551e-46	1.10734e-45	22798	LAMB4
ENSG00000091136	-2.10032	5.75254	485.285	1.51291e-107	5.13505e-106	3912	LAMB1
ENSG00000091181	-4.15688	-1.26668	205.962	1.04452e-46	7.01664e-46	3568	IL5RA
ENSG00000091428	1.18373	6.2737	141.168	1.47873e-32	6.53782e-32	11069	RAPGEF4
ENSG00000091490	-1.44409	4.87215	139.677	3.13154e-32	1.3707e-31	23231	SEL1L3
ENSG00000091583	-1.07519	-2.18007	16.2511	5.54785e-05	9.04676e-05	350	APOH
ENSG00000091704	-3.71777	-3.02963	192.46	9.23203e-44	5.66863e-43	1357	CPA1
ENSG00000091879	-2.07004	4.58096	371.896	7.23248e-83	1.35411e-81	285	ANGPT2
ENSG00000092009	1.48066	-4.13444	35.2726	2.86631e-09	5.75991e-09	1215	CMA1
ENSG00000092051	1.718	6.73186	322.388	4.37266e-72	6.00329e-71	84502	JPH4
ENSG00000092054	2.19377	5.26231	356.615	1.53705e-79	2.60468e-78	4625	MYH7
ENSG00000092345	-1.02393	-3.96644	8.06064	0.00452373	0.00644115	1618	DAZL
ENSG00000092758	-1.59063	5.56291	198.157	5.27165e-45	3.35582e-44	1299	COL9A3
ENSG00000092853	-1.14971	1.93092	115.738	5.42443e-27	2.00404e-26	63967	CLSPN
ENSG00000092969	-1.85711	5.24626	290.624	3.63658e-65	4.08649e-64	7042	TGFB2
ENSG00000093009	-1.56242	2.46029	190.207	2.86519e-43	1.73225e-42	8318	CDC45
ENSG00000093072	-1.21153	5.28405	315.979	1.08831e-70	1.42908e-69	51816	ADA2
ENSG00000093134	-1.65059	-3.18007	64.3152	1.06024e-15	2.71503e-15	55350	VNN3
ENSG00000163406	1.01428	6.57365	150.354	1.45064e-34	6.8202e-34	6565	SLC15A2
ENSG00000163421	-2.02441	-1.94097	172.285	2.34527e-39	1.26446e-38	60675	PROK2
ENSG00000163430	-2.27815	7.0998	1165.8	1.65592e-255	7.84566e-253	11167	FSTL1
ENSG00000163435	-1.15284	-0.338181	125.371	4.22184e-29	1.66606e-28	1999	ELF3
ENSG00000163440	-4.60409	-3.1386	53.9271	2.08065e-13	4.91061e-13	132954	PDCL2
ENSG00000163453	-1.39795	8.66132	394.946	6.9352e-88	1.49635e-86	3490	IGFBP7
ENSG00000163485	-1.20698	6.1128	301.158	1.84253e-67	2.20837e-66	134	ADORA1
ENSG00000163497	-1.238	-0.370937	28.2904	1.04414e-07	1.95852e-07	54738	FEV
ENSG00000163508	-1.70471	-1.94626	120.688	4.47125e-28	1.70787e-27	8320	EOMES
ENSG00000163519	-2.41763	-2.73363	169.813	8.13018e-39	4.30543e-38	50852	TRAT1
ENSG00000163535	-1.13166	3.42389	280.096	7.15571e-63	7.52046e-62	151246	SGO2
ENSG00000163545	-1.71935	2.24844	498.225	2.31251e-110	8.29786e-109	81788	NUAK2
ENSG00000163554	-1.38778	-2.96644	56.2177	6.48757e-14	1.55739e-13	6708	SPTA1
ENSG00000163564	-1.52479	-2.52676	85.0246	2.94669e-20	8.84768e-20	149628	PYHIN1
ENSG00000163581	-1.81076	-4.16804	49.8689	1.64366e-12	3.74689e-12	6514	SLC2A2
ENSG00000163590	1.43109	6.33752	619.859	8.02549e-137	5.13278e-135	151742	PPM1L
ENSG00000163599	-1.82949	-0.917963	151.674	7.46413e-35	3.53287e-34	1493	CTLA4
ENSG00000163600	-2.30844	-2.8615	113.057	2.09695e-26	7.61622e-26	29851	ICOS
ENSG00000163606	-1.31121	-1.26854	167.244	2.95954e-38	1.54298e-37	131450	CD200R1
ENSG00000163623	-1.42344	0.0191205	144.313	3.03553e-33	1.37427e-32	4825	NKX6-1
ENSG00000163646	-6.20841	-2.89564	135.346	2.77364e-31	1.17871e-30	7401	CLRN1
ENSG00000163661	-3.78581	3.75821	849.145	1.11526e-186	1.82337e-184	5806	PTX3
ENSG00000163686	1.06372	5.61243	567.419	2.04547e-125	1.02344e-123	57406	ABHD6
ENSG00000163687	1.67753	-0.75661	77.0772	1.64404e-18	4.63937e-18	1776	DNASE1L3
ENSG00000163694	-1.32384	3.27153	236.777	1.98355e-53	1.61693e-52	54502	RBM47
ENSG00000163702	-1.03398	4.61358	349.98	4.2808e-78	7.03847e-77	84818	IL17RC
ENSG00000163705	-1.29423	-4.15727	31.9887	1.55068e-08	3.01337e-08	115795	FANCD2OS
ENSG00000163710	-1.31078	2.80475	132.009	1.48921e-30	6.17825e-30	26577	PCOLCE2
ENSG00000163734	-1.04358	1.22596	61.2045	5.14442e-15	1.28519e-14	2921	CXCL3
ENSG00000163739	-1.00896	1.23622	38.7383	4.84618e-10	1.00445e-09	2919	CXCL1
ENSG00000163746	-3.2493	-3.80814	274.169	1.40089e-61	1.4277e-60	57047	PLSCR2
ENSG00000163792	-3.06841	-0.497757	222.359	2.76579e-50	2.03779e-49	150921	TCF23
ENSG00000163794	1.12085	2.29498	326.114	6.74906e-73	9.50765e-72	7349	UCN
ENSG00000163814	-1.74983	2.53659	353.531	7.21467e-79	1.20761e-77	64866	CDCP1
ENSG00000163825	-1.47902	-4.51885	21.4041	3.71979e-06	6.48143e-06	83597	RTP3
ENSG00000163827	-1.56086	2.6222	164.485	1.18536e-37	6.08026e-37	79442	LRRC2
ENSG00000163833	1.27876	-1.33389	39.4791	3.31582e-10	6.91148e-10	51725	FBXO40
ENSG00000163864	-1.36353	2.93609	214.922	1.15888e-48	8.24028e-48	349565	NMNAT3
ENSG00000163879	-1.27092	5.61662	331.683	4.13206e-74	6.05619e-73	7802	DNALI1
ENSG00000163885	-2.62254	0.34635	306.425	1.31241e-68	1.6326e-67	348807	CFAP100
ENSG00000163915	-1.3832	-4.45901	16.8271	4.09448e-05	6.72735e-05	646600	IGF2BP2-AS1
ENSG00000163923	-2.23163	1.89047	574.459	6.01826e-127	3.13977e-125	116832	RPL39L
ENSG00000164007	-6.85688	-1.10243	186.683	1.68454e-42	9.94364e-42	149461	CLDN19
ENSG00000164047	-4.2109	-2.23973	159.677	1.33104e-36	6.63692e-36	820	CAMP
ENSG00000164056	-2.36106	4.58463	977.476	1.41308e-214	3.85953e-212	10252	SPRY1
ENSG00000164061	1.12488	6.11118	105.551	9.24809e-25	3.19072e-24	8927	BSN
ENSG00000164087	-1.18387	2.64757	243.885	5.59408e-55	4.73295e-54	25886	POC1A
ENSG00000164088	-1.11712	4.39839	574.022	7.49065e-127	3.88176e-125	132160	PPM1M
ENSG00000164089	1.67947	6.91646	134.646	3.94615e-31	1.6654e-30	64850	ETNPPL
ENSG00000164093	-5.20977	-0.0401533	237.898	1.13001e-53	9.26025e-53	5308	PITX2
ENSG00000164107	-2.03215	0.832993	62.1637	3.16054e-15	7.95394e-15	9464	HAND2
ENSG00000164109	-1.11613	4.15297	200.446	1.66884e-45	1.08163e-44	4085	MAD2L1
ENSG00000164111	-1.67409	8.54016	1054.2	2.97051e-231	1.11231e-228	308	ANXA5
ENSG00000164122	-2.08596	0.662824	216.245	5.96202e-49	4.26809e-48	140458	ASB5
ENSG00000164136	-1.47725	0.329002	225.727	5.09527e-51	3.82945e-50	3600	IL15
ENSG00000164142	-2.42291	-1.76338	232.251	1.9255e-52	1.51431e-51	729830	FAM160A1
ENSG00000164171	-1.40665	3.98958	291.217	2.70005e-65	3.03998e-64	3673	ITGA2
ENSG00000164185	-2.12889	-0.332108	279.645	8.9715e-63	9.40326e-62	133923	ZNF474
ENSG00000164199	1.67507	6.91027	252.496	7.41923e-57	6.65295e-56	84059	ADGRV1
ENSG00000164220	-3.33756	1.37597	564.363	9.45209e-125	4.66893e-123	2151	F2RL2
ENSG00000164241	-1.23198	1.73195	222.496	2.58137e-50	1.90251e-49	401207	C5orf63
ENSG00000164251	-1.0786	2.77205	86.3472	1.50962e-20	4.57478e-20	2150	F2RL1
ENSG00000164265	2.62092	-2.15286	48.254	3.74436e-12	8.41765e-12	117156	SCGB3A2
ENSG00000164266	-1.67244	-2.16072	52.9722	3.38294e-13	7.92038e-13	6690	SPINK1
ENSG00000164283	-2.94936	2.2622	233.192	1.20032e-52	9.4881e-52	11082	ESM1
ENSG00000164287	-3.73932	-3.01635	126.631	2.23702e-29	8.93728e-29	166979	CDC20B
ENSG00000164294	-3.95098	2.8408	1332.7	8.86085e-292	8.22854e-289	493869	GPX8
ENSG00000164299	-1.42626	-4.60201	33.7967	6.11823e-09	1.21071e-08	84654	SPZ1
ENSG00000164300	1.1736	7.33412	340.737	4.41018e-76	6.8349e-75	256987	SERINC5
ENSG00000164305	-1.08852	5.31464	661.751	6.21778e-146	4.73285e-144	836	CASP3
ENSG00000164309	-2.7743	3.55171	1034.57	5.49544e-227	1.9628e-224	202333	CMYA5
ENSG00000164318	-1.57783	2.22413	288.251	1.19557e-64	1.31985e-63	133584	EGFLAM
ENSG00000164327	1.37658	6.28484	999.065	2.86749e-219	8.64568e-217	253260	RICTOR
ENSG00000164362	-1.90671	-0.382939	72.5234	1.65065e-17	4.4973e-17	7015	TERT
ENSG00000164363	4.27834	-2.95807	97.2163	6.21534e-23	2.03204e-22	348932	SLC6A18
ENSG00000164398	1.23817	6.43194	165.788	6.15498e-38	3.18462e-37	23305	ACSL6
ENSG00000164400	-1.95415	-4.35771	17.1787	3.40237e-05	5.62163e-05	1437	CSF2
ENSG00000164404	1.00698	1.46288	325.05	1.15036e-72	1.61078e-71	2661	GDF9
ENSG00000164418	1.31276	6.32316	212.673	3.58761e-48	2.52165e-47	2898	GRIK2
ENSG00000164430	-1.43509	1.45011	504.869	8.28856e-112	3.05926e-110	115004	CGAS
ENSG00000164434	-2.43762	7.29861	642.162	1.13199e-141	8.16156e-140	2173	FABP7
ENSG00000164440	-2.44834	2.35937	566.379	3.44267e-125	1.7078e-123	167838	TXLNB
ENSG00000164483	-1.00011	-2.26018	65.9443	4.63857e-16	1.2035e-15	154075	SAMD3
ENSG00000164485	-1.76183	-4.49539	20.0147	7.68481e-06	1.31678e-05	116379	IL22RA2
ENSG00000164509	-3.66821	-1.21288	104.449	1.61311e-24	5.52035e-24	133396	IL31RA
ENSG00000164512	1.33567	0.753709	90.9144	1.50024e-21	4.68705e-21	79722	ANKRD55
ENSG00000164532	-2.59363	-3.93061	19.6175	9.45977e-06	1.61365e-05	57057	TBX20
ENSG00000164543	-1.26229	5.71137	602.853	4.01167e-133	2.40039e-131	9263	STK17A
ENSG00000164591	-1.2654	0.986581	175.096	5.70453e-40	3.14576e-39	91977	MYOZ3
ENSG00000164611	-1.98709	3.95908	382.021	4.51796e-85	8.98792e-84	9232	PTTG1
ENSG00000164626	-3.04943	-0.257964	304.14	4.12899e-68	5.07189e-67	8645	KCNK5
ENSG00000164627	1.10066	3.56228	80.5516	2.83214e-19	8.21168e-19	221458	KIF6
ENSG00000164647	-2.56891	1.30745	566.591	3.09677e-125	1.5395e-123	26872	STEAP1
ENSG00000164649	-1.66985	4.51355	478.034	5.72248e-106	1.87381e-104	55536	CDCA7L
ENSG00000164651	-3.99896	1.14854	379.016	2.03768e-84	3.97536e-83	221833	SP8
ENSG00000164663	1.38645	4.75	646.063	1.60459e-142	1.1605e-140	25862	USP49
ENSG00000164675	-1.2781	0.42744	270.106	1.07584e-60	1.06875e-59	154865	IQUB
ENSG00000164687	-4.13993	4.71754	1508.5	0	0	2171	FABP5
ENSG00000164690	-1.44881	2.3121	88.8597	4.23837e-21	1.30727e-20	6469	SHH
ENSG00000164692	-3.58087	7.73765	878.046	5.814e-193	1.06282e-190	1278	COL1A2
ENSG00000164694	-1.82967	1.06237	115.522	6.04862e-27	2.23144e-26	84624	FNDC1
ENSG00000164695	-1.1418	-1.82069	114.199	1.17878e-26	4.31036e-26	92421	CHMP4C
ENSG00000164707	-2.21846	2.9871	235.915	3.05859e-53	2.47502e-52	26266	SLC13A4
ENSG00000164741	-1.243	5.84099	416.548	1.37691e-92	3.3578e-91	10395	DLC1
ENSG00000164743	-1.08959	0.456707	237.033	1.74478e-53	1.42479e-52	157773	C8orf48
ENSG00000164744	-1.21017	-2.81387	134.935	3.41154e-31	1.44267e-30	256979	SUN3
ENSG00000164746	-3.70307	1.74436	455.72	4.10435e-101	1.2185e-99	136288	C7orf57
ENSG00000164749	-1.21601	2.30136	315.141	1.65731e-70	2.17011e-69	3174	HNF4G
ENSG00000164756	-1.11686	-3.895	24.0383	9.44388e-07	1.69527e-06	169026	SLC30A8
ENSG00000164761	-3.10062	2.09359	729.582	1.10422e-160	1.11946e-158	4982	TNFRSF11B
ENSG00000164764	-1.44336	2.14366	151.626	7.64864e-35	3.61799e-34	157869	SBSPON
ENSG00000164778	-1.84236	1.7009	245.253	2.81439e-55	2.4057e-54	2020	EN2
ENSG00000164796	3.16547	5.51133	570.12	5.28644e-126	2.67969e-124	114788	CSMD3
ENSG00000164816	2.86	-4.21437	78.4971	8.01157e-19	2.28525e-18	1670	DEFA5
ENSG00000164821	-2.28187	-4.22478	27.2258	1.81025e-07	3.35515e-07	1669	DEFA4
ENSG00000164823	1.03484	6.28582	301.523	1.53416e-67	1.84736e-66	734	OSGIN2
ENSG00000164853	-2.87149	-3.50366	33.8041	6.09499e-09	1.20622e-08	340260	UNCX
ENSG00000164877	-1.4933	5.63873	581.989	1.38477e-128	7.58227e-127	79778	MICALL2
ENSG00000164879	-3.05387	4.20251	270.213	1.01956e-60	1.01328e-59	761	CA3
ENSG00000164900	-1.27733	-4.08181	46.6369	8.54376e-12	1.89683e-11	2636	GBX1
ENSG00000164920	-1.58501	-0.0384747	55.1819	1.09875e-13	2.6203e-13	116039	OSR2
ENSG00000164930	-1.87958	3.13448	806.618	1.96459e-177	2.90509e-175	8323	FZD6
ENSG00000164932	-3.2286	2.76339	658.416	3.30214e-145	2.47298e-143	115908	CTHRC1
ENSG00000164935	-1.88212	-1.68127	99.7112	1.76318e-23	5.85525e-23	81501	DCSTAMP
ENSG00000164953	-1.06697	4.09848	383.812	1.84125e-85	3.72031e-84	91147	TMEM67
ENSG00000164972	-2.56649	1.97425	319.831	1.57686e-71	2.13585e-70	84688	C9orf24
ENSG00000164976	1.11745	6.29368	206.851	6.68112e-47	4.52344e-46	57462	MYORG
ENSG00000165059	1.55297	-4.25565	40.1832	2.31223e-10	4.84571e-10	5568	PRKACG
ENSG00000165066	2.38282	-2.39182	125.273	4.43621e-29	1.74917e-28	157848	NKX6-3
ENSG00000165071	-2.6059	1.50077	654.477	2.37392e-144	1.76644e-142	137835	TMEM71
ENSG00000165076	1.66127	-2.58643	153.14	3.57003e-35	1.70539e-34	136242	PRSS37
ENSG00000165078	-2.18531	-2.09552	147.197	7.10605e-34	3.2772e-33	57094	CPA6
ENSG00000165105	-3.30397	1.03437	728.504	1.89426e-160	1.91205e-158	158158	RASEF
ENSG00000165118	-1.99973	3.45892	1124.63	1.46685e-246	6.42534e-244	84267	C9orf64
ENSG00000165131	1.18656	-3.43092	48.1536	3.94114e-12	8.84974e-12	135927	LLCFC1
ENSG00000165140	-1.48729	2.47432	305.828	1.77004e-68	2.19515e-67	2203	FBP1
ENSG00000165152	1.18581	5.06924	149.462	2.27233e-34	1.0606e-33	84302	TMEM246
ENSG00000165164	-1.55022	-0.0452451	104.41	1.64501e-24	5.62618e-24	286464	CFAP47
ENSG00000165169	-1.51422	4.5222	447.608	2.39118e-99	6.68033e-98	6990	DYNLT3
ENSG00000165178	-1.35031	0.407161	230.302	5.12196e-52	3.96504e-51	654817	NCF1C
ENSG00000165215	-1.02773	-2.16708	39.9206	2.64504e-10	5.52771e-10	1365	CLDN3
ENSG00000165233	-1.29736	4.31531	504.701	9.02047e-112	3.31885e-110	84270	CARD19
ENSG00000165238	1.27685	5.3938	116.9	3.01925e-27	1.1253e-26	65268	WNK2
ENSG00000165269	1.79014	-1.72138	190.964	1.95873e-43	1.19135e-42	364	AQP7
ENSG00000165300	1.56847	5.43271	339.456	8.38238e-76	1.28963e-74	26050	SLITRK5
ENSG00000165304	-1.90985	2.89202	231.874	2.32684e-52	1.82253e-51	9833	MELK
ENSG00000165309	-1.43293	1.52592	68.9138	1.02861e-16	2.7326e-16	219681	ARMC3
ENSG00000165312	1.06308	4.51469	252.884	6.10493e-57	5.48498e-56	220213	OTUD1
ENSG00000165349	-2.35012	1.80705	283.79	1.12113e-63	1.21117e-62	84889	SLC7A3
ENSG00000165370	2.3025	-2.80183	51.8732	5.92016e-13	1.37236e-12	83550	GPR101
ENSG00000165376	-1.19557	-1.95623	48.513	3.28102e-12	7.39392e-12	9075	CLDN2
ENSG00000165379	1.28185	3.01604	83.6589	5.87953e-20	1.74708e-19	145581	LRFN5
ENSG00000165383	-2.21987	-2.21098	103.443	2.67944e-24	9.11575e-24	474354	LRRC18
ENSG00000165406	1.58972	6.27835	927.128	1.24368e-203	2.77627e-201	220972	2018-03-08
ENSG00000165409	1.84647	3.26451	107.048	4.34505e-25	1.51463e-24	7253	TSHR
ENSG00000165424	1.22833	7.9556	544.148	2.36105e-120	1.05412e-118	219654	ZCCHC24
ENSG00000165443	1.77805	8.43918	765.319	1.8733e-168	2.27699e-166	84457	PHYHIPL
ENSG00000165449	1.13606	5.54323	319.363	1.9932e-71	2.67945e-70	220963	SLC16A9
ENSG00000165474	-2.85846	2.6134	340.069	6.16468e-76	9.52858e-75	2706	GJB2
ENSG00000165480	-1.42181	2.36276	173.811	1.08879e-39	5.94484e-39	221150	SKA3
ENSG00000165490	-1.25773	2.0739	201.751	8.66603e-46	5.66415e-45	220042	DDIAS
ENSG00000165496	-1.56263	-3.881	71.136	3.33427e-17	8.9947e-17	140801	RPL10L
ENSG00000165507	-1.30229	5.80333	196.101	1.48185e-44	9.31566e-44	11067	DEPP1
ENSG00000165509	1.37467	-1.36202	86.6431	1.29984e-20	3.94677e-20	139081	MAGEC3
ENSG00000165521	1.40433	1.31188	222.568	2.49075e-50	1.8363e-49	161436	EML5
ENSG00000165548	1.16417	4.36362	181.199	2.65207e-41	1.51839e-40	57156	TMEM63C
ENSG00000165566	1.38207	7.54039	267.525	3.92949e-60	3.84438e-59	219287	AMER2
ENSG00000165584	-1.274	-4.62092	60.3519	7.93298e-15	1.96828e-14	10214	SSX3
ENSG00000165588	-8.41901	0.20706	176.387	2.98116e-40	1.66012e-39	5015	OTX2
ENSG00000165626	1.30844	4.13795	712.757	5.02986e-157	4.84536e-155	222389	BEND7
ENSG00000165632	1.19861	4.39972	972.05	2.1364e-213	5.63622e-211	83860	TAF3
ENSG00000165650	1.12406	5.83896	625.578	4.57751e-138	3.04503e-136	118987	PDZD8
ENSG00000165682	-1.92566	-3.65843	84.8149	3.27646e-20	9.81627e-20	51266	CLEC1B
ENSG00000165730	1.8768	4.68747	301.09	1.90642e-67	2.28259e-66	219736	STOX1
ENSG00000165731	1.48815	3.99418	124.271	7.34831e-29	2.88027e-28	5979	RET
ENSG00000165762	3.67239	-3.64116	122.135	2.1569e-28	8.33186e-28	390431	OR4K2
ENSG00000165795	1.48837	10.7539	375.234	1.35686e-83	2.59909e-82	57447	NDRG2
ENSG00000165807	-2.03789	-0.00707682	735.323	6.23263e-162	6.51787e-160	145376	PPP1R36
ENSG00000165879	1.33031	3.80425	418.136	6.21136e-93	1.52113e-91	10023	FRAT1
ENSG00000165891	-2.30288	2.0194	403.865	7.93679e-90	1.79242e-88	144455	E2F7
ENSG00000165899	1.70032	1.81892	302.245	1.06844e-67	1.29395e-66	283310	OTOGL
ENSG00000165905	-2.19122	-1.35529	160.283	9.81503e-37	4.91302e-36	120071	LARGE2
ENSG00000165923	-1.4455	0.453132	229.77	6.69083e-52	5.16404e-51	79841	AGBL2
ENSG00000165929	-1.7167	2.35302	241.47	1.87991e-54	1.57106e-53	123036	TC2N
ENSG00000165935	-1.81704	-2.60671	226.065	4.3001e-51	3.24232e-50	341346	SMCO2
ENSG00000165953	-1.2249	-4.26224	14.9566	0.000110015	0.000175903	145264	SERPINA12
ENSG00000166006	1.2523	3.48261	45.284	1.70433e-11	3.74128e-11	3747	KCNC2
ENSG00000166091	1.38974	5.65804	290.244	4.39828e-65	4.93287e-64	116173	CMTM5
ENSG00000166111	1.59513	4.93172	92.5086	6.70326e-22	2.11761e-21	55530	SVOP
ENSG00000166130	-1.4197	3.61952	544.257	2.23506e-120	9.99791e-119	121457	IKBIP
ENSG00000166145	-1.10344	1.55831	162.859	2.68509e-37	1.36256e-36	6692	SPINT1
ENSG00000166148	-1.10338	1.01914	112.943	2.22083e-26	8.05732e-26	552	AVPR1A
ENSG00000166159	1.54615	3.25775	82.3034	1.1672e-19	3.43009e-19	654429	LRTM2
ENSG00000166183	1.89194	-1.58179	87.9759	6.62562e-21	2.03063e-20	374569	ASPG
ENSG00000166206	1.76904	6.05278	206.687	7.25511e-47	4.90491e-46	2562	GABRB3
ENSG00000166250	-1.28825	1.74928	176.581	2.70329e-40	1.5072e-39	79827	CLMP
ENSG00000166257	1.45158	6.42957	130.749	2.8104e-30	1.15623e-29	55800	SCN3B
ENSG00000166278	-1.3088	3.60074	184.073	6.25454e-42	3.63579e-41	717	C2
ENSG00000166292	2.28001	6.87575	504.706	8.99378e-112	3.31428e-110	55273	TMEM100
ENSG00000166317	1.83005	0.761768	252.185	8.67335e-57	7.75657e-56	79933	SYNPO2L
ENSG00000166329	-2.60224	-3.2851	188.038	8.52518e-43	5.08401e-42	101927581	CCDC182
ENSG00000166342	1.16793	3.64396	96.7847	7.72913e-23	2.52093e-22	81832	NETO1
ENSG00000166348	1.41	7.08626	449.346	1.00085e-99	2.84055e-98	159195	USP54
ENSG00000166349	-1.05615	-0.548722	281.779	3.07506e-63	3.2688e-62	5896	RAG1
ENSG00000166391	-1.6237	-4.25565	36.3744	1.62826e-09	3.30608e-09	80168	MOGAT2
ENSG00000166396	-2.45964	-4.36744	50.8304	1.00702e-12	2.31405e-12	8710	SERPINB7
ENSG00000166401	-1.17019	3.51689	355.99	2.10239e-79	3.55234e-78	5271	SERPINB8
ENSG00000166402	1.55744	7.07271	515.348	4.35274e-114	1.66755e-112	7275	TUB
ENSG00000166415	-3.61842	-1.32374	238.69	7.59271e-54	6.25301e-53	256764	WDR72
ENSG00000166426	-3.0139	1.60473	232.17	2.00517e-52	1.57483e-51	1381	CRABP1
ENSG00000166450	1.20656	3.83751	308.47	4.70355e-69	5.92821e-68	283659	PRTG
ENSG00000166482	-1.70073	4.9432	297.883	9.52771e-67	1.11771e-65	4239	MFAP4
ENSG00000166483	-2.01012	4.78727	751.4	1.99107e-165	2.32284e-163	7465	WEE1
ENSG00000166527	-1.30228	-2.95774	46.4601	9.35019e-12	2.07171e-11	338339	CLEC4D
ENSG00000166569	-2.12641	-4.27549	26.8658	2.1808e-07	4.03229e-07	339302	CPLX4
ENSG00000166582	-1.35608	4.2778	188.526	6.66868e-43	3.99124e-42	201161	CENPV
ENSG00000166596	-1.38769	2.13011	133.585	6.73405e-31	2.81943e-30	146845	CFAP52
ENSG00000166670	-2.00231	-1.71206	51.0542	8.9852e-13	2.06842e-12	4319	MMP10
ENSG00000166741	-3.58478	5.10494	495.987	7.09722e-110	2.51941e-108	4837	NNMT
ENSG00000166793	1.67384	4.04744	399.091	8.68398e-89	1.90375e-87	219539	YPEL4
ENSG00000166801	-1.08487	4.82266	338.917	1.0984e-75	1.68877e-74	63901	FAM111A
ENSG00000166803	-1.8385	2.96785	245.221	2.86011e-55	2.44389e-54	9768	PCLAF
ENSG00000166819	1.00356	2.61187	56.853	4.69644e-14	1.13316e-13	5346	PLIN1
ENSG00000166825	-1.84432	2.71788	381.165	6.93843e-85	1.36975e-83	290	ANPEP
ENSG00000166828	-3.5132	-0.864626	391.728	3.48176e-87	7.40225e-86	6340	SCNN1G
ENSG00000166851	-1.29837	3.78772	239.655	4.67701e-54	3.86824e-53	5347	PLK1
ENSG00000166856	1.18616	-3.44303	76.6584	2.03241e-18	5.72209e-18	11318	GPR182
ENSG00000166862	3.17548	3.17573	298.583	6.70704e-67	7.91615e-66	10369	CACNG2
ENSG00000166869	1.58551	-2.4256	67.3965	2.22038e-16	5.8273e-16	63928	CHP2
ENSG00000166896	-1.64033	2.60716	254.535	2.66586e-57	2.41665e-56	91419	ATP23
ENSG00000166897	2.17287	6.27264	301.249	1.76054e-67	2.11447e-66	114794	ELFN2
ENSG00000166920	-3.00013	-0.15038	418.409	5.41668e-93	1.33073e-91	84419	C15orf48
ENSG00000166926	-3.92055	-3.38754	99.2749	2.1978e-23	7.28603e-23	245802	MS4A6E
ENSG00000166947	1.01405	-2.17871	132.455	1.18946e-30	4.9506e-30	2038	EPB42
ENSG00000166960	1.73747	1.66175	165.68	6.49736e-38	3.35803e-37	374864	CCDC178
ENSG00000166961	-1.04456	-4.10012	10.9485	0.000936779	0.0014072	219995	MS4A15
ENSG00000186523	-1.19347	0.674775	284.289	8.72825e-64	9.46009e-63	85002	FAM86B1
ENSG00000166979	-1.80476	3.88405	733.436	1.60385e-161	1.66228e-159	59271	EVA1C
ENSG00000167011	1.22022	2.807	106.776	4.98558e-25	1.73583e-24	375607	NAT16
ENSG00000167037	1.62007	4.49132	234.941	4.98758e-53	4.00663e-52	129049	SGSM1
ENSG00000167074	1.19185	6.07592	267.63	3.72777e-60	3.65164e-59	7008	TEF
ENSG00000167080	-3.08402	-4.1016	46.3433	9.92448e-12	2.19728e-11	124872	B4GALNT2
ENSG00000167157	-3.30584	-0.483443	365.469	1.81454e-81	3.2505e-80	51450	PRRX2
ENSG00000167194	2.12871	-1.23517	298.936	5.61669e-67	6.64613e-66	146378	C16orf92
ENSG00000167216	-1.01174	2.65189	383.225	2.47087e-85	4.96656e-84	83473	KATNAL2
ENSG00000167244	-1.33532	6.81522	70.2943	5.1086e-17	1.36921e-16	3481	IGF2
ENSG00000167286	-2.02777	-0.82388	189.898	3.346e-43	2.01978e-42	915	CD3D
ENSG00000167306	-1.33154	2.69301	192.839	7.63175e-44	4.69596e-43	4645	MYO5B
ENSG00000167315	-1.62066	5.21201	854.529	7.53388e-188	1.26744e-185	10449	ACAA2
ENSG00000167332	-1.47514	-2.21817	42.115	8.60604e-11	1.8352e-10	81285	OR51E2
ENSG00000167419	3.16298	0.464828	521.937	1.60409e-115	6.38774e-114	4025	LPO
ENSG00000167434	-1.10232	3.83142	70.7218	4.11329e-17	1.10679e-16	762	CA4
ENSG00000167460	-1.22263	7.71133	553.851	1.829e-122	8.66575e-121	7171	TPM4
ENSG00000167487	-1.31787	4.26415	270.807	7.56727e-61	7.54646e-60	55295	KLHL26
ENSG00000167531	-1.00185	-4.44865	4.48358	0.034222	0.0450754	3906	LALBA
ENSG00000167549	1.92344	3.03704	224.618	8.89615e-51	6.64734e-50	84940	CORO6
ENSG00000167553	-2.79411	5.35163	1232.98	4.14221e-270	2.40414e-267	84790	TUBA1C
ENSG00000167580	-2.18426	-4.02612	75.5526	3.55805e-18	9.92594e-18	359	AQP2
ENSG00000167588	-1.224	4.83505	111.608	4.35488e-26	1.56719e-25	2819	GPD1
ENSG00000167600	-1.00284	1.35237	177.731	1.51658e-40	8.53759e-40	29785	CYP2S1
ENSG00000167613	-1.00119	5.10915	134.382	4.50685e-31	1.89824e-30	3903	LAIR1
ENSG00000167617	-1.36399	0.0108675	211.847	5.43113e-48	3.80244e-47	148170	CDC42EP5
ENSG00000167618	-1.51944	-2.92635	61.4603	4.5177e-15	1.13106e-14	3904	LAIR2
ENSG00000167646	-1.8136	0.478498	244.13	4.9443e-55	4.19543e-54	352909	DNAAF3
ENSG00000167653	1.15294	-1.08308	77.1509	1.58384e-18	4.47601e-18	8000	PSCA
ENSG00000167654	1.71368	7.65467	215.014	1.10652e-48	7.87523e-48	85300	ATCAY
ENSG00000167656	1.6712	-2.42514	17.4654	2.92578e-05	4.85074e-05	8581	LY6D
ENSG00000167680	1.24397	6.01498	267.108	4.84343e-60	4.72459e-59	10501	SEMA6B
ENSG00000167701	1.03877	3.15166	200.743	1.43764e-45	9.32558e-45	2875	GPT
ENSG00000167757	-4.34218	-2.06985	43.0548	5.32279e-11	1.14516e-10	11012	KLK11
ENSG00000167759	-1.29078	-4.16882	10.5683	0.00115046	0.00171642	26085	KLK13
ENSG00000167767	-2.44933	-1.54408	152.708	4.43767e-35	2.11377e-34	144501	KRT80
ENSG00000167768	1.74229	-2.87942	34.6668	3.9124e-09	7.81134e-09	3848	KRT1
ENSG00000167771	1.94222	6.0755	472.455	9.36814e-105	2.97119e-103	283248	RCOR2
ENSG00000167772	-1.56562	5.32758	241.715	1.66246e-54	1.39134e-53	51129	ANGPTL4
ENSG00000167779	-1.31825	3.51083	134.397	4.47356e-31	1.88456e-30	3489	IGFBP6
ENSG00000167780	-1.75529	-4.12541	53.5265	2.55123e-13	6.00399e-13	8435	SOAT2
ENSG00000167791	-1.45551	-4.56389	16.6373	4.52514e-05	7.41553e-05	51475	CABP2
ENSG00000167798	1.36866	-4.17968	27.8	1.34526e-07	2.50855e-07	388503	C3P1
ENSG00000167858	-2.62507	2.35319	301.443	1.59732e-67	1.92142e-66	83659	TEKT1
ENSG00000167900	-1.54663	3.19856	234.953	4.95699e-53	3.98343e-52	7083	TK1
ENSG00000167914	-1.71734	0.0132972	120.298	5.44262e-28	2.07515e-27	284110	GSDMA
ENSG00000167916	2.18721	-4.43185	23.7487	1.09771e-06	1.96275e-06	192666	KRT24
ENSG00000167941	-2.51172	-3.4983	72.3598	1.7933e-17	4.8791e-17	50964	SOST
ENSG00000167945	1.14836	-2.09222	117.817	1.90156e-27	7.13654e-27	NA	NA
ENSG00000167968	1.2986	1.83761	357.948	7.87662e-80	1.34458e-78	1775	DNASE1L2
ENSG00000167971	1.36308	5.50383	240.501	3.05774e-54	2.53893e-53	57524	CASKIN1
ENSG00000168004	-1.58921	1.94755	234.845	5.23376e-53	4.20004e-52	117245	HRASLS5
ENSG00000168038	-1.05458	1.73779	450.223	6.44908e-100	1.84386e-98	54986	ULK4
ENSG00000168078	-1.64054	3.69626	165.08	8.78487e-38	4.52317e-37	55872	PBK
ENSG00000168124	1.6235	-2.42838	63.1913	1.87576e-15	4.76087e-15	4992	OR1F1
ENSG00000168140	-3.0684	4.01442	1333.36	6.36075e-292	6.15296e-289	114990	VASN
ENSG00000168143	1.99637	-4.4263	17.6407	2.66817e-05	4.43568e-05	222584	FAM83B
ENSG00000168148	1.08006	-4.16111	29.0832	6.9336e-08	1.31095e-07	8290	HIST3H3
ENSG00000168158	1.3222	-2.0992	163.359	2.08781e-37	1.06295e-36	4993	OR2C1
ENSG00000168267	2.33572	-2.87216	208.891	2.39727e-47	1.64174e-46	256297	PTF1A
ENSG00000168269	-2.55514	-4.22157	25.9602	3.48535e-07	6.38239e-07	2299	FOXI1
ENSG00000168298	-2.07969	-1.41628	157.576	3.83161e-36	1.88344e-35	3008	HIST1H1E
ENSG00000168333	-2.96822	-0.528615	113.951	1.33597e-26	4.87442e-26	492307	PPDPFL
ENSG00000168348	2.75766	0.758697	220.722	6.29273e-50	4.59987e-49	84684	INSM2
ENSG00000168350	1.22503	2.29081	246.99	1.17653e-55	1.01881e-54	123099	DEGS2
ENSG00000168356	1.6504	0.00783522	376.087	8.8487e-84	1.70341e-82	11280	SCN11A
ENSG00000168386	-1.02629	4.80009	137.944	7.49555e-32	3.24416e-31	11259	FILIP1L
ENSG00000168393	-1.0067	4.90474	384.897	1.06862e-85	2.17243e-84	1841	DTYMK
ENSG00000168394	-1.00594	6.43488	210.37	1.14086e-47	7.904e-47	6890	TAP1
ENSG00000168398	-2.51801	1.78343	368.382	4.21244e-82	7.70046e-81	624	BDKRB2
ENSG00000168421	-1.05873	0.879437	127.111	1.75637e-29	7.0437e-29	399	RHOH
ENSG00000168447	-4.03296	0.796187	403.761	8.361e-90	1.88638e-88	6338	SCNN1B
ENSG00000168484	1.1296	1.062	97.2793	6.02065e-23	1.96922e-22	6440	SFTPC
ENSG00000168505	1.16623	2.9467	66.0785	4.33323e-16	1.12503e-15	2637	GBX2
ENSG00000168509	1.32212	-3.6167	69.0419	9.63955e-17	2.56377e-16	148738	HJV
ENSG00000168528	-1.46974	3.33868	177.062	2.12257e-40	1.18999e-39	347735	SERINC2
ENSG00000168539	1.09015	3.91164	49.402	2.08534e-12	4.73617e-12	1128	CHRM1
ENSG00000168542	-4.18805	7.5824	688.255	1.07079e-151	9.38093e-150	1281	COL3A1
ENSG00000168594	3.1627	-0.95857	270.537	8.66726e-61	8.63972e-60	11086	ADAM29
ENSG00000168615	-1.00686	7.4924	367.335	7.1184e-82	1.2911e-80	8754	ADAM9
ENSG00000168621	2.01244	1.68027	255.467	1.66934e-57	1.52161e-56	2668	GDNF
ENSG00000168631	-2.09857	-3.49055	142.307	8.33401e-33	3.71652e-32	135656	MUCL3
ENSG00000168658	-1.11982	1.81823	137.955	7.45555e-32	3.22745e-31	200403	VWA3B
ENSG00000168671	-1.71462	-3.40611	41.0592	1.47686e-10	3.11952e-10	167127	UGT3A2
ENSG00000168672	1.62184	6.93717	391.684	3.55838e-87	7.55822e-86	157638	FAM84B
ENSG00000168679	-1.52752	4.16341	423.156	5.01785e-94	1.26213e-92	9122	SLC16A4
ENSG00000168685	-1.78579	1.46237	216.849	4.40328e-49	3.16099e-48	3575	IL7R
ENSG00000168702	1.35028	6.4202	388.701	1.58774e-86	3.30592e-85	53353	LRP1B
ENSG00000168743	-2.91144	5.00997	673.086	2.13044e-148	1.73545e-146	255743	NPNT
ENSG00000168757	1.44332	-4.05799	16.1348	5.89913e-05	9.60543e-05	64591	TSPY2
ENSG00000168772	1.33101	5.18989	349.257	6.15168e-78	1.00647e-76	80319	CXXC4
ENSG00000168779	-4.45509	2.70625	412.119	1.26727e-91	3.03936e-90	6474	SHOX2
ENSG00000168843	2.37073	3.98396	223.155	1.8545e-50	1.37246e-49	56884	FSTL5
ENSG00000168874	2.38532	5.95993	638.708	6.38014e-141	4.5436e-139	84913	ATOH8
ENSG00000168899	-1.53689	5.0769	478.941	3.63166e-106	1.19762e-104	10791	VAMP5
ENSG00000168913	1.34869	7.44867	218.272	2.15428e-49	1.55612e-48	375704	ENHO
ENSG00000168917	-1.23096	3.9902	362.52	7.96014e-81	1.40856e-79	80723	SLC35G2
ENSG00000168938	-1.966	3.45162	947.825	3.93982e-208	9.5278e-206	5480	PPIC
ENSG00000168955	1.42458	-2.4125	161.834	4.49815e-37	2.27118e-36	79853	TM4SF20
ENSG00000168959	1.05455	2.52033	38.3909	5.79029e-10	1.19725e-09	2915	GRM5
ENSG00000168993	1.28841	5.66089	130.428	3.30289e-30	1.35525e-29	10815	CPLX1
ENSG00000168995	-1.22254	1.07746	134.944	3.3959e-31	1.43658e-30	27036	SIGLEC7
ENSG00000169006	1.05698	4.85511	51.6538	6.62016e-13	1.53203e-12	23620	NTSR2
ENSG00000169026	-1.02648	2.05389	307.573	7.37749e-69	9.21829e-68	84179	SLC49A3
ENSG00000169067	-1.20037	-4.58437	13.6389	0.000221547	0.000347483	345651	ACTBL2
ENSG00000169071	-2.21366	0.970789	279.993	7.53689e-63	7.91391e-62	4920	ROR2
ENSG00000169122	1.87556	6.64544	829.976	1.64041e-182	2.55595e-180	90362	FAM110B
ENSG00000169136	-1.06311	4.75888	348.285	1.00117e-77	1.62426e-76	22809	ATF5
ENSG00000169184	1.63271	5.10658	292.343	1.53468e-65	1.7397e-64	4330	MN1
ENSG00000169224	-2.24516	-2.44935	125.434	4.09043e-29	1.61447e-28	148823	GCSAML
ENSG00000169245	-3.459	3.55987	420.852	1.59213e-93	3.96598e-92	3627	CXCL10
ENSG00000169248	-3.20169	1.68437	404.077	7.13673e-90	1.61488e-88	6373	CXCL11
ENSG00000169282	1.0759	4.14782	121.254	3.3625e-28	1.28967e-27	7881	KCNAB1
ENSG00000169306	1.80436	1.38865	299.573	4.08195e-67	4.84492e-66	11141	IL1RAPL1
ENSG00000169314	-1.72111	-2.90752	178.186	1.20652e-40	6.81358e-40	150248	C22orf15
ENSG00000169344	1.30201	-4.5357	10.943	0.000939558	0.00141092	7369	UMOD
ENSG00000169385	-1.90937	2.11506	205.037	1.66199e-46	1.11163e-45	6036	RNASE2
ENSG00000169397	-1.03422	-0.304134	58.3991	2.13985e-14	5.22548e-14	6037	RNASE3
ENSG00000169429	-1.96428	4.95357	93.0893	4.99882e-22	1.58628e-21	3576	CXCL8
ENSG00000169432	-1.26178	2.29236	73.7861	8.70559e-18	2.39295e-17	6335	SCN9A
ENSG00000169435	-3.09661	-2.82937	87.9279	6.78828e-21	2.08021e-20	166824	RASSF6
ENSG00000169436	-1.30961	4.10457	81.1639	2.07749e-19	6.05082e-19	169044	COL22A1
ENSG00000169439	-1.26008	5.90053	323.358	2.68885e-72	3.71353e-71	6383	SDC2
ENSG00000169442	-1.81522	1.21197	266.27	7.37804e-60	7.16389e-59	1043	CD52
ENSG00000169469	2.26103	-3.17114	10.3116	0.00132194	0.00196216	6699	SPRR1B
ENSG00000169474	2.69627	-3.57974	21.0699	4.42823e-06	7.68183e-06	6698	SPRR1A
ENSG00000169495	-2.17724	-2.17793	136.476	1.57029e-31	6.72369e-31	203100	HTRA4
ENSG00000169508	-1.094	2.98295	124.257	7.40063e-29	2.90029e-28	1880	GPR183
ENSG00000169515	-2.98887	2.70063	1355.58	9.43658e-297	9.95817e-294	83987	CCDC8
ENSG00000169548	-2.17312	-4.25155	38.4434	5.63647e-10	1.16597e-09	129025	ZNF280A
ENSG00000169605	-1.61662	-3.94179	7.47885	0.00624281	0.00879714	56287	GKN1
ENSG00000169607	-1.4981	2.72396	155.249	1.23551e-35	5.98197e-35	150468	CKAP2L
ENSG00000169618	-1.99124	-2.75262	109.751	1.11104e-25	3.95068e-25	NA	PROKR1
ENSG00000169679	-1.66085	3.94711	236.096	2.79294e-53	2.26479e-52	699	BUB1
ENSG00000169704	2.23223	-2.68721	90.2741	2.07347e-21	6.45277e-21	2815	GP9
ENSG00000169710	1.01699	8.59358	305.593	1.99232e-68	2.46424e-67	2194	FASN
ENSG00000169715	-1.59807	5.62214	370.843	1.2263e-82	2.27576e-81	4493	MT1E
ENSG00000169783	1.18601	7.55654	204.409	2.27878e-46	1.51675e-45	84894	LINGO1
ENSG00000169789	1.02393	-4.56593	8.05921	0.00452729	0.00644582	9081	PRY
ENSG00000169851	1.09154	5.57551	138.17	6.69135e-32	2.89826e-31	5099	PCDH7
ENSG00000169856	-1.48009	-2.00976	74.0498	7.61691e-18	2.09892e-17	3175	ONECUT1
ENSG00000169860	-1.40171	5.04003	246.421	1.56561e-55	1.34969e-54	5028	P2RY1
ENSG00000169876	1.57318	-4.00182	13.6549	0.000219666	0.000344648	140453	MUC17
ENSG00000169885	-1.27554	-1.50561	142.605	7.17069e-33	3.2039e-32	163688	CALML6
ENSG00000169891	1.74472	5.43573	308.953	3.69264e-69	4.6693e-68	9185	REPS2
ENSG00000169894	-2.10293	-1.28102	190.688	2.25016e-43	1.3661e-42	4584	MUC3A
ENSG00000169908	-1.35274	4.97556	186.214	2.1324e-42	1.25458e-41	4071	TM4SF1
ENSG00000169918	1.09366	4.52129	184.387	5.3406e-42	3.11057e-41	161725	OTUD7A
ENSG00000169919	-1.2477	5.49497	860.121	4.58349e-189	7.88225e-187	2990	GUSB
ENSG00000170006	-2.01218	1.94943	786.706	4.19328e-173	5.72655e-171	201799	TMEM154
ENSG00000170017	1.1943	8.12734	553.108	2.65353e-122	1.23952e-120	214	ALCAM
ENSG00000170091	1.88646	7.64741	185.279	3.41081e-42	1.99711e-41	51617	NSG2
ENSG00000170153	1.19801	5.46438	360.872	1.81894e-80	3.17985e-79	57484	RNF150
ENSG00000170162	-3.99219	-1.22971	183.989	6.52248e-42	3.78849e-41	245806	VGLL2
ENSG00000170178	-2.27723	-2.5741	51.6286	6.70588e-13	1.55094e-12	3238	HOXD12
ENSG00000170209	-2.69255	-2.21098	414.475	3.89067e-92	9.44831e-91	255239	ANKK1
ENSG00000170279	-1.78733	-4.4647	35.6715	2.33559e-09	4.71013e-09	202865	C7orf33
ENSG00000170298	-2.17608	-3.69081	119.768	7.11065e-28	2.70447e-27	284194	LGALS9B
ENSG00000170312	-1.34201	4.42169	144.338	2.99754e-33	1.35761e-32	983	CDK1
ENSG00000170369	-1.71651	-4.39974	16.9679	3.80178e-05	6.25795e-05	1470	CST2
ENSG00000170374	1.67548	-1.37913	210.226	1.22624e-47	8.4803e-47	121340	SP7
ENSG00000170379	-1.53501	1.8786	241.02	2.35698e-54	1.96339e-53	285966	TCAF2
ENSG00000170381	-1.88938	3.48509	143.187	5.35026e-33	2.40301e-32	9723	SEMA3E
ENSG00000170382	-1.02492	5.99908	120.536	4.82896e-28	1.84299e-27	10446	LRRN2
ENSG00000170396	1.91299	3.21925	403.584	9.13697e-90	2.05546e-88	91752	ZNF804A
ENSG00000170421	-2.34264	0.479639	193.88	4.52222e-44	2.80416e-43	3856	KRT8
ENSG00000170426	-2.12363	-2.66495	88.7576	4.46272e-21	1.37537e-20	121214	SDR9C7
ENSG00000170439	-3.67441	5.58671	832.62	4.36583e-183	6.89504e-181	196410	METTL7B
ENSG00000170454	-3.79597	-0.605798	150.983	1.05708e-34	4.985e-34	9119	KRT75
ENSG00000170458	-1.03489	6.61906	102.703	3.89282e-24	1.31839e-23	929	CD14
ENSG00000170465	2.75206	-3.31816	14.9562	0.000110037	0.000175926	286887	KRT6C
ENSG00000170477	3.04203	-3.48766	18.518	1.68303e-05	2.82791e-05	3851	KRT4
ENSG00000170484	1.63744	-3.80995	36.2758	1.71274e-09	3.47395e-09	121391	KRT74
ENSG00000170498	-3.94065	-1.26792	165.239	8.11038e-38	4.17959e-37	3814	KISS1
ENSG00000170545	-1.52306	1.08492	505.295	6.69699e-112	2.48764e-110	57228	SMAGP
ENSG00000170561	1.76304	3.24024	77.7704	1.15743e-18	3.28695e-18	153572	IRX2
ENSG00000170577	-1.9578	0.0229332	191.874	1.23964e-43	7.58552e-43	10736	SIX2
ENSG00000170579	1.60187	6.5337	326.568	5.37501e-73	7.5904e-72	9229	DLGAP1
ENSG00000170608	-1.22503	-1.56937	44.7608	2.22639e-11	4.86841e-11	3171	FOXA3
ENSG00000170624	1.13961	4.18736	112.386	2.9413e-26	1.0638e-25	6444	SGCD
ENSG00000170627	-1.54658	-1.01158	160.449	9.02559e-37	4.52469e-36	121355	GTSF1
ENSG00000170667	1.28904	-1.15	108.69	1.89752e-25	6.69698e-25	100271927	RASA4B
ENSG00000170689	-4.9069	-1.1028	268.067	2.9933e-60	2.93837e-59	3219	HOXB9
ENSG00000170788	-2.26263	-4.48284	63.4996	1.60398e-15	4.08357e-15	143241	DYDC1
ENSG00000170801	-2.46723	2.3152	490.189	1.29593e-108	4.45064e-107	94031	HTRA3
ENSG00000170820	2.09537	-3.89117	71.9211	2.23978e-17	6.07958e-17	2492	FSHR
ENSG00000170837	1.54379	4.09987	184.95	4.02515e-42	2.35444e-41	2850	GPR27
ENSG00000170891	-2.03479	3.19368	434.75	1.50331e-96	3.97957e-95	54360	CYTL1
ENSG00000170923	2.21652	-4.44396	26.9818	2.05383e-07	3.79994e-07	390882	OR7G2
ENSG00000170950	-3.07612	-4.41067	202.101	7.26686e-46	4.75769e-45	5232	PGK2
ENSG00000170955	-1.94118	2.16335	489.829	1.55208e-108	5.32246e-107	112464	CAVIN3
ENSG00000170956	-1.54743	-3.49588	41.1746	1.39223e-10	2.94346e-10	1084	CEACAM3
ENSG00000170962	-2.38868	2.98191	397.441	1.98565e-88	4.30829e-87	80310	PDGFD
ENSG00000171017	-2.14368	-3.77598	96.3491	9.63138e-23	3.13256e-22	80131	LRRC8E
ENSG00000171049	-2.0694	0.0363667	157.981	3.12487e-36	1.54159e-35	2358	FPR2
ENSG00000171051	-1.33699	4.9371	135.42	2.67156e-31	1.13574e-30	2357	FPR1
ENSG00000171097	1.11804	4.87694	505.004	7.74765e-112	2.86873e-110	883	KYAT1
ENSG00000171101	-1.05963	-2.92146	60.2696	8.27131e-15	2.05025e-14	284367	SIGLEC17P
ENSG00000171116	1.15241	-3.41479	46.687	8.32792e-12	1.84945e-11	100506164	HSFX1
ENSG00000171119	1.7881	-1.57269	81.6065	1.66069e-19	4.85146e-19	4902	NRTN
ENSG00000171124	2.05164	-0.612092	147.636	5.69755e-34	2.63233e-33	2525	FUT3
ENSG00000171132	1.18045	5.45283	212.916	3.17396e-48	2.23429e-47	5581	PRKCE
ENSG00000171136	1.3124	-4.38889	6.13371	0.0132628	0.0181444	117579	RLN3
ENSG00000171180	1.58041	-4.37456	26.4066	2.76588e-07	5.08898e-07	26245	OR2M4
ENSG00000171189	-2.49622	3.68931	598.251	4.02001e-132	2.36275e-130	2897	GRIK1
ENSG00000171195	2.69068	-4.22077	23.869	1.0312e-06	1.84696e-06	4589	MUC7
ENSG00000171219	-1.83507	-0.311317	403.6	9.06512e-90	2.04128e-88	55561	CDC42BPG
ENSG00000171227	-1.12142	2.13958	174.928	6.20798e-40	3.4177e-39	140738	TMEM37
ENSG00000171241	-1.60255	2.72964	348.89	7.39391e-78	1.20461e-76	79801	SHCBP1
ENSG00000171303	2.34125	4.17788	334.696	9.12253e-75	1.36814e-73	3777	KCNK3
ENSG00000171316	1.15633	6.77809	283.804	1.11358e-63	1.20358e-62	55636	CHD7
ENSG00000171320	-1.34444	2.07717	128.341	9.4512e-30	3.82463e-29	157570	ESCO2
ENSG00000171345	1.1743	-0.305886	48.7229	2.94807e-12	6.65394e-12	3880	KRT19
ENSG00000171346	1.28679	-2.35507	15.4833	8.32388e-05	0.000134106	3866	KRT15
ENSG00000171388	-1.04274	6.27995	161.115	6.45648e-37	3.2522e-36	8862	APLN
ENSG00000171402	2.16115	-4.33845	71.6517	2.56744e-17	6.95028e-17	170626	XAGE3
ENSG00000171403	-2.12912	-3.88798	16.0097	6.3019e-05	0.000102383	3857	KRT9
ENSG00000171428	-1.02006	0.85626	190.057	3.08915e-43	1.86522e-42	9	NAT1
ENSG00000171431	1.15006	-3.92342	17.0077	3.72283e-05	6.13104e-05	54474	KRT20
ENSG00000171433	-1.2345	-4.13368	15.2335	9.50028e-05	0.00015253	392465	GLOD5
ENSG00000171435	2.18037	4.01599	210.199	1.24291e-47	8.58534e-47	283455	KSR2
ENSG00000171476	-2.23592	7.12352	496.931	4.42275e-110	1.57482e-108	84525	HOPX
ENSG00000171495	-1.62648	-4.32805	26.4678	2.67964e-07	4.9346e-07	133558	MROH2B
ENSG00000171501	2.45866	-3.65517	12.9522	0.000319549	0.000496097	138882	OR1N2
ENSG00000171502	-1.73044	0.563414	178.169	1.2166e-40	6.86879e-40	255631	COL24A1
ENSG00000171509	1.11732	2.01643	44.7956	2.18712e-11	4.78524e-11	59350	RXFP1
ENSG00000171522	-1.26678	1.8933	167.51	2.5886e-38	1.35232e-37	5734	PTGER4
ENSG00000171540	-4.89653	0.997215	304.602	3.27527e-68	4.03174e-67	23440	OTP
ENSG00000171557	-2.01976	-3.21757	23.1674	1.4849e-06	2.63902e-06	2266	FGG
ENSG00000171560	-2.14699	-3.04267	11.7914	0.000595039	0.000906816	2243	FGA
ENSG00000171587	1.45379	6.12001	282.299	2.36919e-63	2.52656e-62	1826	DSCAM
ENSG00000171596	-1.29289	-1.98811	167.079	3.21469e-38	1.67525e-37	10316	NMUR1
ENSG00000171611	-1.64819	-0.492244	146.063	1.25797e-33	5.76492e-33	171558	PTCRA
ENSG00000171631	-1.39821	1.07595	221.938	3.41657e-50	2.51248e-49	5031	P2RY6
ENSG00000171657	-1.76455	1.38811	159.539	1.42688e-36	7.10868e-36	27197	GPR82
ENSG00000171658	-2.64749	-3.30748	103.017	3.32284e-24	1.12749e-23	NA	NMRAL2P
ENSG00000171766	-1.10737	7.93558	229.449	7.86303e-52	6.04664e-51	2628	GATM
ENSG00000171772	2.78208	0.0567605	155.138	1.3065e-35	6.31779e-35	93426	SYCE1
ENSG00000171786	-1.75768	1.03072	177.864	1.41831e-40	7.99597e-40	4807	NHLH1
ENSG00000171794	-1.00868	-4.02053	19.2151	1.16784e-05	1.98134e-05	8433	UTF1
ENSG00000171804	2.32366	-2.04055	235.095	4.61512e-53	3.71385e-52	83889	WDR87
ENSG00000171812	-1.52752	3.69003	239.914	4.10545e-54	3.40036e-53	1296	COL8A2
ENSG00000171815	-1.94174	-0.424507	405.261	3.9422e-90	9.00809e-89	29930	PCDHB1
ENSG00000171819	-2.09172	-2.03843	121.999	2.30916e-28	8.9141e-28	10218	ANGPTL7
ENSG00000171848	-2.08873	4.60583	263.777	2.57826e-59	2.46021e-58	6241	RRM2
ENSG00000171855	-1.13984	-4.54973	10.2819	0.00134343	0.00199278	3456	IFNB1
ENSG00000171864	-3.79954	-0.512031	263.678	2.70882e-59	2.58267e-58	23627	PRND
ENSG00000171872	-1.9703	-1.58411	197.989	5.73813e-45	3.64976e-44	128209	KLF17
ENSG00000171873	-1.21212	1.69835	123.344	1.17229e-28	4.56336e-28	146	ADRA1D
ENSG00000171916	-1.67967	-3.17308	82.7142	9.48176e-20	2.7967e-19	654346	LGALS9C
ENSG00000171931	1.25315	-0.899242	164.153	1.40058e-37	7.16999e-37	10517	FBXW10
ENSG00000171940	-1.22647	4.193	501.289	4.98387e-111	1.80508e-109	7764	ZNF217
ENSG00000171954	-3.01356	-3.60253	86.7462	1.23383e-20	3.75027e-20	126410	CYP4F22
ENSG00000171956	-2.46935	-2.08618	42.7551	6.20393e-11	1.33164e-10	27023	FOXB1
ENSG00000171988	1.06456	6.40179	659.36	2.058e-145	1.55125e-143	221037	JMJD1C
ENSG00000172020	-1.04568	8.25622	129.72	4.71943e-30	1.9283e-29	2596	GAP43
ENSG00000172023	-1.95868	-3.57205	10.285	0.00134118	0.00198983	5968	REG1B
ENSG00000172061	-4.22798	-0.396568	290.408	4.05241e-65	4.54936e-64	131578	LRRC15
ENSG00000172116	-2.10783	-1.58656	225.977	4.49521e-51	3.38834e-50	926	CD8B
ENSG00000172123	-1.22964	1.30827	289.36	6.85377e-65	7.61325e-64	55106	SLFN12
ENSG00000172155	2.32121	-3.04303	101.01	9.15334e-24	3.06599e-23	353134	LCE1D
ENSG00000172156	-4.53334	-3.40976	53.7102	2.32356e-13	5.47319e-13	6356	CCL11
ENSG00000172179	-5.91665	-2.64384	80.3796	3.08973e-19	8.94181e-19	5617	PRL
ENSG00000172183	-1.64822	2.40305	397.528	1.90169e-88	4.13387e-87	3669	ISG20
ENSG00000172197	-1.2289	0.498383	214.335	1.55613e-48	1.10413e-47	154141	MBOAT1
ENSG00000172215	-1.70753	-0.913503	142.014	9.65876e-33	4.29574e-32	10663	CXCR6
ENSG00000172232	2.13289	-0.567264	280.741	5.17694e-63	5.46805e-62	566	AZU1
ENSG00000172238	-1.2104	-3.99563	14.8773	0.000114736	0.000183135	474	ATOH1
ENSG00000172243	-1.24147	3.60771	185.74	2.70568e-42	1.58905e-41	64581	CLEC7A
ENSG00000172260	1.06206	5.66013	87.6257	7.90916e-21	2.4189e-20	257194	NEGR1
ENSG00000172322	-2.29247	0.0959794	200.018	2.06961e-45	1.33727e-44	160364	CLEC12A
ENSG00000172346	2.83347	6.60463	637.248	1.32558e-140	9.32569e-139	27254	CSDC2
ENSG00000172365	1.5557	-4.5407	19.986	7.80102e-06	1.3364e-05	390190	OR5B2
ENSG00000172380	-1.78169	6.24883	473.906	4.52719e-105	1.4497e-103	55970	GNG12
ENSG00000172399	1.45099	0.863625	125.081	4.88677e-29	1.92453e-28	51778	MYOZ2
ENSG00000172404	1.17281	-1.86306	143.141	5.47569e-33	2.4584e-32	150353	DNAJB7
ENSG00000172410	-1.33964	-2.86056	58.8978	1.66081e-14	4.07195e-14	10022	INSL5
ENSG00000172421	-1.22814	-4.45807	16.7783	4.20115e-05	6.89627e-05	146779	EFCAB3
ENSG00000172425	1.17689	-0.174337	259.368	2.35691e-58	2.18697e-57	143941	TTC36
ENSG00000172426	-1.31643	0.631756	410.513	2.8349e-91	6.75719e-90	221421	RSPH9
ENSG00000172458	1.0589	6.41072	168.973	1.23999e-38	6.54263e-38	53342	IL17D
ENSG00000172461	1.47968	6.3158	251.092	1.50128e-56	1.33641e-55	10690	FUT9
ENSG00000172482	-2.05142	-3.19141	26.8835	2.16101e-07	3.99665e-07	189	AGXT
ENSG00000172497	-3.88237	-2.41319	563.777	1.26763e-124	6.235e-123	134526	ACOT12
ENSG00000172554	-1.33724	-1.76996	70.1631	5.45984e-17	1.462e-16	54221	SNTG2
ENSG00000172638	-2.53796	5.57686	1451.86	1.13241081190928e-317	1.64312808808037e-314	30008	EFEMP2
ENSG00000172752	-4.66792	-1.99992	94.2003	2.85161e-22	9.13523e-22	256076	COL6A5
ENSG00000172771	-1.73293	1.03852	261.337	8.77098e-59	8.25069e-58	90288	EFCAB12
ENSG00000172789	-1.11255	-3.06014	12.6424	0.000377092	0.000582628	3222	HOXC5
ENSG00000172803	1.08071	3.31845	248.38	5.85747e-56	5.12771e-55	254122	SNX32
ENSG00000172818	1.12828	-2.25832	97.898	4.40506e-23	1.44691e-22	5017	OVOL1
ENSG00000172830	-1.25561	3.87951	521.792	1.72433e-115	6.85482e-114	54961	SSH3
ENSG00000172867	-1.52223	-4.01288	31.5044	1.98994e-08	3.85244e-08	3849	KRT2
ENSG00000172900	1.34113	-3.91691	48.1336	3.98152e-12	8.9387e-12	399923	FLJ42102
ENSG00000172936	-1.26586	4.78426	406.871	1.75849e-90	4.0622e-89	4615	MYD88
ENSG00000172965	-3.01534	3.74657	881.928	8.32783e-194	1.55918e-191	541471	MIR4435-2HG
ENSG00000172987	3.08625	4.55278	264.227	2.05688e-59	1.96999e-58	60495	HPSE2
ENSG00000172995	1.81801	5.60849	401.814	2.21809e-89	4.93721e-88	10777	ARPP21
ENSG00000173040	-2.9847	1.22622	1105.01	2.69414e-242	1.13722e-239	132884	EVC2
ENSG00000173068	-1.1539	2.09699	165.557	6.91243e-38	3.57017e-37	54796	BNC2
ENSG00000173124	-1.35859	-4.37723	29.8942	4.56269e-08	8.69612e-08	142827	ACSM6
ENSG00000173156	-3.15662	0.897502	803.21	1.08206e-176	1.57994e-174	29984	RHOD
ENSG00000173157	4.40569	1.37217	411.081	2.13208e-91	5.09243e-90	80070	ADAMTS20
ENSG00000173175	1.22839	5.3532	244.443	4.22564e-55	3.58955e-54	111	ADCY5
ENSG00000173200	-1.116	-0.0687215	143.809	3.91237e-33	1.76505e-32	165631	PARP15
ENSG00000173207	-1.24519	3.39569	334.832	8.51844e-75	1.28003e-73	1163	CKS1B
ENSG00000173208	-1.17569	3.94735	190.576	2.38014e-43	1.44237e-42	225	ABCD2
ENSG00000173210	1.29248	6.00626	259.956	1.75399e-58	1.63275e-57	22885	ABLIM3
ENSG00000173212	-1.47822	-3.91756	47.0244	7.01079e-12	1.56022e-11	126868	MAB21L3
ENSG00000173221	-1.43695	5.14617	464.433	5.2152e-103	1.59521e-101	2745	GLRX
ENSG00000173262	-1.68593	-2.07491	110.639	7.09921e-26	2.53835e-25	144195	SLC2A14
ENSG00000173267	1.06857	4.857	64.8435	8.10895e-16	2.08526e-15	6623	SNCG
ENSG00000173281	-1.18444	3.89702	309.41	2.93542e-69	3.72194e-68	79660	PPP1R3B
ENSG00000173295	-1.05431	1.06835	206.576	7.6716e-47	5.17293e-46	286042	FAM86B3P
ENSG00000173302	1.74499	-4.4226	38.4765	5.54165e-10	1.14696e-09	344561	GPR148
ENSG00000173338	1.55199	1.63206	307.728	6.82525e-69	8.54205e-68	10089	KCNK7
ENSG00000173369	-1.00268	7.96754	108.382	2.21666e-25	7.79963e-25	713	C1QB
ENSG00000173432	-4.6916	3.59262	157.09	4.89078e-36	2.39697e-35	6288	SAA1
ENSG00000173452	1.30826	2.61064	64.0853	1.19146e-15	3.04735e-15	256130	TMEM196
ENSG00000173467	-4.76177	-1.58231	272.847	2.71946e-61	2.74739e-60	155465	AGR3
ENSG00000173531	1.16307	4.57097	202.793	5.13257e-46	3.37366e-45	4485	MST1
ENSG00000173535	-1.2146	0.7	203.759	3.15943e-46	2.0927e-45	8794	TNFRSF10C
ENSG00000173557	-3.26382	-0.954483	566.606	3.07293e-125	1.53093e-123	339778	C2orf70
ENSG00000173578	-1.09035	-2.79078	17.3822	3.0568e-05	5.06218e-05	2829	XCR1
ENSG00000173610	-1.31973	-4.18906	5.45855	0.0194728	0.0262792	10941	UGT2A1
ENSG00000173612	-2.07805	-4.5447	35.5654	2.46625e-09	4.96802e-09	222545	GPRC6A
ENSG00000173627	-3.45836	-4.18906	88.8891	4.17571e-21	1.28828e-20	403314	APOBEC4
ENSG00000173641	-1.87454	2.22876	367.662	6.04188e-82	1.09928e-80	27129	HSPB7
ENSG00000173662	-1.10068	-0.315643	118.488	1.35581e-27	5.11481e-27	80835	TAS1R1
ENSG00000173673	-1.02575	-4.45618	10.9567	0.000932654	0.00140109	390992	HES3
ENSG00000173698	-1.41561	0.180489	126.933	1.92153e-29	7.69541e-29	10149	ADGRG2
ENSG00000173699	-1.52354	-2.14905	113.484	1.69044e-26	6.1513e-26	130560	SPATA3
ENSG00000173705	2.52958	5.07497	310.834	1.43747e-69	1.83566e-68	26032	SUSD5
ENSG00000173714	-3.20558	1.15745	374.719	1.75648e-83	3.34798e-82	124857	WFIKKN2
ENSG00000173728	-1.39979	-3.48573	81.0417	2.21004e-19	6.43042e-19	200159	C1orf100
ENSG00000173838	-1.34249	-0.207208	277.453	2.695e-62	2.79818e-61	162333	2018-03-10
ENSG00000173846	-1.15226	3.76695	441.034	6.44848e-98	1.74688e-96	1263	PLK3
ENSG00000173848	1.38941	6.0063	365.509	1.77838e-81	3.18818e-80	10276	NET1
ENSG00000173852	-1.44467	6.51363	753.206	8.05926e-166	9.54612e-164	23333	DPY19L1
ENSG00000173898	1.40883	6.67203	231.514	2.7879e-52	2.17779e-51	6712	SPTBN2
ENSG00000173917	-4.31088	1.98216	783.645	1.94072e-172	2.60438e-170	3212	HOXB2
ENSG00000173918	-1.28353	5.78023	188.774	5.88698e-43	3.5334e-42	114897	C1QTNF1
ENSG00000173947	-1.98789	4.40806	421.748	1.01631e-93	2.53705e-92	128344	PIFO
ENSG00000173991	1.00371	2.94296	284.224	9.01652e-64	9.76341e-63	8557	TCAP
ENSG00000174016	1.2833	-4.52181	22.7201	1.87401e-06	3.31558e-06	169966	TENT5D
ENSG00000174021	-1.41123	6.34915	429.144	2.49593e-95	6.43124e-94	2787	GNG5
ENSG00000174038	1.17977	-2.9584	95.7433	1.30788e-22	4.2372e-22	138724	C9orf131
ENSG00000174125	-1.05587	3.49459	159.904	1.18732e-36	5.9292e-36	7096	TLR1
ENSG00000174136	1.22692	5.64146	317.322	5.5497e-71	7.3456e-70	285704	RGMB
ENSG00000174325	-2.7638	-4.39974	76.1889	2.5779e-18	7.23071e-18	116093	DIRC1
ENSG00000174326	-1.51376	0.761438	305.323	2.28043e-68	2.81759e-67	162515	SLC16A11
ENSG00000174332	2.11936	1.6004	245.453	2.54539e-55	2.17978e-54	148979	GLIS1
ENSG00000174343	-3.48965	1.84562	287.749	1.53837e-64	1.69344e-63	55584	CHRNA9
ENSG00000174348	1.1395	4.65329	136.397	1.63371e-31	6.98752e-31	127435	PODN
ENSG00000174371	-1.56716	2.05674	190.593	2.35983e-43	1.43118e-42	9156	EXO1
ENSG00000174442	-1.02999	3.86397	323.846	2.10494e-72	2.92625e-71	55055	ZWILCH
ENSG00000174450	2.44382	0.286179	104.694	1.42509e-24	4.88844e-24	283685	GOLGA6L2
ENSG00000174453	1.78769	2.3688	137.027	1.18933e-31	5.11228e-31	402117	VWC2L
ENSG00000174469	1.35509	5.52882	115.991	4.77513e-27	1.76866e-26	26047	CNTNAP2
ENSG00000174501	1.19143	2.89186	373.875	2.68237e-83	5.0919e-82	400986	ANKRD36C
ENSG00000174567	-3.49739	0.438869	427.431	5.88815e-95	1.5055e-93	127845	GOLT1A
ENSG00000174607	1.01235	6.62795	90.0426	2.33086e-21	7.24408e-21	7368	UGT8
ENSG00000174672	1.09054	5.93274	210.953	8.51194e-48	5.92543e-47	9024	BRSK2
ENSG00000174697	-1.8965	-3.87531	60.5117	7.31413e-15	1.81668e-14	3952	LEP
ENSG00000174721	1.5459	4.60812	263.274	3.31811e-59	3.1571e-58	143282	FGFBP3
ENSG00000174740	2.03056	2.79896	358.515	5.92944e-80	1.01593e-78	140886	PABPC5
ENSG00000174791	-1.71812	3.67823	450.482	5.66496e-100	1.62971e-98	9610	RIN1
ENSG00000174799	-1.05717	3.56865	242.403	1.17671e-54	9.88728e-54	9662	CEP135
ENSG00000174807	-2.66186	4.3687	682.11	2.32367e-150	1.98332e-148	57124	CD248
ENSG00000174837	-1.30634	0.976108	70.3348	5.00475e-17	1.34231e-16	2015	ADGRE1
ENSG00000174876	-2.09359	-4.40519	92.8115	5.75193e-22	1.82005e-21	277	AMY1B
ENSG00000174898	-1.90393	-3.05656	88.0906	6.25249e-21	1.9183e-20	257062	CATSPERD
ENSG00000174899	-2.56351	-2.66577	179.635	5.8225e-41	3.30987e-40	152078	PQLC2L
ENSG00000174945	1.6314	3.76198	229.584	7.34751e-52	5.65208e-51	155185	AMZ1
ENSG00000174946	-1.68933	-1.87752	168.163	1.86358e-38	9.78399e-38	29909	GPR171
ENSG00000174948	1.07343	-3.50561	13.3786	0.000254509	0.000397864	344758	GPR149
ENSG00000174950	-1.52255	-3.73878	36.9649	1.20273e-09	2.45516e-09	388611	CD164L2
ENSG00000174992	1.1122	-4.50805	6.31589	0.0119661	0.0164595	653808	ZG16
ENSG00000175040	-1.36463	5.31659	498.248	2.2862e-110	8.21615e-109	9435	CHST2
ENSG00000175063	-1.72541	4.04021	164.388	1.24464e-37	6.37871e-37	11065	UBE2C
ENSG00000175084	-1.974	2.68394	108.208	2.42048e-25	8.50778e-25	1674	DES
ENSG00000175161	1.21088	8.04781	249.54	3.27114e-56	2.88427e-55	253559	CADM2
ENSG00000175189	1.39037	-0.555465	124.335	7.11396e-29	2.78888e-28	3626	INHBC
ENSG00000175197	-1.18778	5.31661	209.33	1.92346e-47	1.32077e-46	1649	DDIT3
ENSG00000175206	1.34519	3.61042	86.5211	1.38258e-20	4.19361e-20	4878	NPPA
ENSG00000175267	-1.05308	2.70245	64.559	9.36831e-16	2.40379e-15	146177	VWA3A
ENSG00000175294	-1.90832	-1.54045	312.817	5.31583e-70	6.87534e-69	117144	CATSPER1
ENSG00000175315	-2.46827	-2.42353	168.809	1.34656e-38	7.09688e-38	1474	CST6
ENSG00000175395	1.09948	5.32841	666.104	7.02738e-147	5.45645e-145	219749	ZNF25
ENSG00000175489	-1.07645	2.81057	145.148	1.9933e-33	9.07915e-33	126364	LRRC25
ENSG00000175497	1.57817	5.04029	211.685	5.89109e-48	4.12198e-47	57628	DPP10
ENSG00000175505	-2.36398	2.37955	407.637	1.19819e-90	2.7873e-89	23529	CLCF1
ENSG00000175518	-1.3044	-1.38339	191.718	1.34075e-43	8.19343e-43	143630	UBQLNL
ENSG00000175538	-1.45409	2.53387	319.987	1.45777e-71	1.97685e-70	10008	KCNE3
ENSG00000175544	-1.55803	0.615996	461.88	1.87418e-102	5.67289e-101	57010	CABP4
ENSG00000175591	-1.54213	-1.23983	160.154	1.047e-36	5.23411e-36	5029	P2RY2
ENSG00000175592	-1.86226	2.5493	246.907	1.22689e-55	1.06123e-54	8061	FOSL1
ENSG00000175643	-1.09909	2.13447	157.768	3.47836e-36	1.71295e-35	116028	RMI2
ENSG00000175646	-1.54573	-4.60514	38.0348	6.9494e-10	1.43131e-09	5619	PRM1
ENSG00000175664	-2.48958	1.6407	310.855	1.42192e-69	1.81681e-68	122046	TEX26
ENSG00000175697	-1.39345	1.16099	266.444	6.75913e-60	6.56843e-59	165829	GPR156
ENSG00000175766	1.22756	-0.538571	34.8157	3.62433e-09	7.24741e-09	253314	EIF4E1B
ENSG00000175820	1.28146	-1.52465	101.798	6.14709e-24	2.07007e-23	643677	CCDC168
ENSG00000175857	-1.62256	1.41505	214.012	1.83107e-48	1.29762e-47	202309	GAPT
ENSG00000175877	-3.98919	-3.61196	200.442	1.67287e-45	1.08363e-44	135886	TMEM270
ENSG00000175920	-1.71914	0.575868	325.91	7.47314e-73	1.05149e-71	285489	DOK7
ENSG00000176009	1.43518	-4.49055	41.8279	9.96687e-11	2.12013e-10	56676	ASCL3
ENSG00000176014	-1.77929	5.04583	379.46	1.63098e-84	3.18997e-83	84617	TUBB6
ENSG00000176040	-3.05362	-1.44326	223.013	1.99124e-50	1.47225e-49	344805	TMPRSS7
ENSG00000176076	-2.86564	2.64448	383.396	2.26737e-85	4.56939e-84	23630	KCNE5
ENSG00000176083	-1.5912	-2.18612	107.756	3.04019e-25	1.06473e-24	257101	ZNF683
ENSG00000176177	-2.34641	-2.88512	86.0245	1.77724e-20	5.37315e-20	150350	ENTHD1
ENSG00000176204	1.68194	4.56678	268.028	3.05266e-60	2.99537e-59	80059	LRRTM4
ENSG00000176294	3.22642	0.614003	121.87	2.46436e-28	9.49112e-28	390429	OR4N2
ENSG00000176302	2.50595	-3.03138	208.814	2.49248e-47	1.70644e-46	283150	FOXR1
ENSG00000176406	1.7043	4.3658	151.892	6.68978e-35	3.17283e-34	9699	RIMS2
ENSG00000176584	3.49693	-3.71714	111.165	5.44386e-26	1.95249e-25	375940	DMBT1P1
ENSG00000176597	-1.9125	3.48467	797.445	1.93918e-175	2.77902e-173	84002	B3GNT5
ENSG00000176601	-2.10595	1.66045	136.325	1.69417e-31	7.23945e-31	80122	MAP3K19
ENSG00000176635	-2.85069	-2.26451	432.404	4.87059e-96	1.27194e-94	150280	HORMAD2
ENSG00000176678	-1.30596	-0.128083	200.282	1.81291e-45	1.17304e-44	2300	FOXL1
ENSG00000176692	-1.0036	0.238443	113.014	2.14259e-26	7.77952e-26	2303	FOXC2
ENSG00000176749	1.18771	6.41756	192.925	7.30787e-44	4.50145e-43	8851	CDK5R1
ENSG00000176787	2.05446	-3.96913	47.7232	4.90859e-12	1.09881e-11	119678	OR52E2
ENSG00000176826	-2.80581	0.999066	897.917	2.78393e-197	5.47727e-195	360132	FKBP9P1
ENSG00000176842	-2.03123	0.464984	140.714	1.85859e-32	8.1861e-32	10265	IRX5
ENSG00000176884	1.27405	6.66352	53.9688	2.03701e-13	4.81091e-13	2902	GRIN1
ENSG00000176890	-1.6234	4.72385	297.432	1.19464e-66	1.39722e-65	7298	TYMS
ENSG00000176907	-1.47955	5.07347	173.459	1.29935e-39	7.07619e-39	56892	TCIM
ENSG00000176927	1.36235	0.0340594	323.176	2.94468e-72	4.06202e-71	374786	EFCAB5
ENSG00000176988	1.09594	-4.4449	19.3695	1.07716e-05	1.8303e-05	158521	FMR1NB
ENSG00000177096	-1.92117	2.08114	1172.49	5.80601e-257	2.86792e-254	150368	PHETA2
ENSG00000177103	2.4008	5.91569	545.544	1.17295e-120	5.27735e-119	57453	DSCAML1
ENSG00000177106	-1.08015	3.72348	231.354	3.0199e-52	2.35269e-51	64787	EPS8L2
ENSG00000177108	2.46317	6.88197	607.683	3.57024e-134	2.18123e-132	283576	ZDHHC22
ENSG00000177138	-1.21662	-4.0913	30.0291	4.25611e-08	8.12047e-08	171483	FAM9B
ENSG00000177191	-1.36822	-0.62569	283.603	1.23172e-63	1.32695e-62	374907	B3GNT8
ENSG00000177234	1.57087	2.57233	204.212	2.51603e-46	1.6713e-45	404216	LINC01561
ENSG00000177283	-1.38996	3.32036	252.159	8.78484e-57	7.85022e-56	8325	FZD8
ENSG00000177294	-3.79517	-0.927579	785.394	8.08478e-173	1.09126e-170	162517	FBXO39
ENSG00000177363	-1.21218	2.60778	79.7769	4.1917e-19	1.20828e-18	221091	LRRN4CL
ENSG00000177398	-1.31979	-1.56211	134.976	3.342e-31	1.41403e-30	89766	UMODL1
ENSG00000177409	-1.65718	4.93342	464.667	4.63715e-103	1.42027e-101	219285	SAMD9L
ENSG00000177414	-2.63181	-4.18202	29.8074	4.77171e-08	9.08926e-08	148581	UBE2U
ENSG00000177425	-1.29388	3.62176	294.438	5.36649e-66	6.16164e-65	5074	PAWR
ENSG00000177426	-1.56772	4.7798	539.161	2.87009e-119	1.24082e-117	7050	TGIF1
ENSG00000177468	-3.05342	-4.11494	30.453	3.42045e-08	6.55083e-08	167826	OLIG3
ENSG00000177469	-1.92561	7.0654	803.157	1.11074e-176	1.61169e-174	284119	CAVIN1
ENSG00000177494	-1.15751	-4.37902	17.5774	2.75848e-05	4.58221e-05	79413	ZBED2
ENSG00000177511	1.59584	5.51373	126.124	2.88919e-29	1.14816e-28	51046	ST8SIA3
ENSG00000177519	2.04738	4.47023	314.808	1.95793e-70	2.55654e-69	56475	RPRM
ENSG00000177575	-2.13694	6.79353	201.466	9.99678e-46	6.51193e-45	9332	CD163
ENSG00000177602	-1.06506	0.365495	81.8665	1.45594e-19	4.26351e-19	83903	HASPIN
ENSG00000177679	1.90634	5.14279	312.608	5.90454e-70	7.61858e-69	222183	SRRM3
ENSG00000177697	-1.58914	7.33988	1030.5	4.22022e-226	1.44083e-223	977	CD151
ENSG00000177700	-1.20303	6.21201	765.662	1.57746e-168	1.93769e-166	5441	POLR2L
ENSG00000177706	-1.79845	6.99257	821.444	1.17417e-180	1.80526e-178	56975	FAM20C
ENSG00000177721	-1.35276	1.96978	372.129	6.43608e-83	1.20792e-81	389289	ANXA2R
ENSG00000177947	1.28899	-4.1588	35.0206	3.2624e-09	6.53663e-09	113746	ODF3
ENSG00000178021	1.13606	-3.4435	54.4034	1.63284e-13	3.87092e-13	388951	TSPYL6
ENSG00000178033	-1.08487	1.43923	177.945	1.36158e-40	7.68175e-40	254228	CALHM5
ENSG00000178053	-1.01507	5.23872	319.639	1.73558e-71	2.34672e-70	4291	MLF1
ENSG00000178084	-1.48283	-4.4838	23.4495	1.28239e-06	2.28558e-06	170572	HTR3C
ENSG00000178171	2.53256	3.40178	234.059	7.76516e-53	6.19931e-52	205147	AMER3
ENSG00000178172	-1.14404	-3.86025	15.0277	0.000105942	0.000169565	404203	SPINK6
ENSG00000178202	-1.69247	4.68366	881.677	9.44116e-194	1.75349e-191	143888	KDELC2
ENSG00000178222	-1.38928	0.0732383	117.867	1.85369e-27	6.95914e-27	285498	RNF212
ENSG00000178233	1.75346	5.84917	188.726	6.03239e-43	3.61975e-42	441151	TMEM151B
ENSG00000178235	1.52026	4.62175	161.76	4.66893e-37	2.35588e-36	114798	SLITRK1
ENSG00000178363	1.58115	-3.22881	15.7204	7.34275e-05	0.000118811	810	CALML3
ENSG00000178372	3.72327	-3.73763	30.4635	3.40207e-08	6.51616e-08	51806	CALML5
ENSG00000178385	1.06628	2.32767	150.012	1.72352e-34	8.08022e-34	389072	PLEKHM3
ENSG00000178394	2.20132	0.558286	82.9111	8.5828e-20	2.53638e-19	3350	HTR1A
ENSG00000178395	2.13375	-2.06769	140.884	1.70579e-32	7.52308e-32	164127	CCDC185
ENSG00000178401	-1.63011	2.19068	482.199	7.09913e-107	2.37142e-105	79962	DNAJC22
ENSG00000178460	1.17199	2.54786	447.116	3.05955e-99	8.52707e-98	157777	MCMDC2
ENSG00000178473	1.14228	-4.51393	19.8198	8.50966e-06	1.45479e-05	114131	UCN3
ENSG00000178522	-1.16103	-4.34106	8.58136	0.00339621	0.00488516	258	AMBN
ENSG00000178537	-1.08805	4.20041	283.119	1.57046e-63	1.68562e-62	788	SLC25A20
ENSG00000178562	-1.52687	-0.903739	131.376	2.04909e-30	8.46322e-30	940	CD28
ENSG00000178602	-3.87409	0.912424	517.747	1.30828e-114	5.06215e-113	150677	OTOS
ENSG00000178645	1.34286	-4.04516	23.0223	1.60137e-06	2.84014e-06	282966	C10orf53
ENSG00000178665	-1.01622	3.53405	146.132	1.21499e-33	5.57234e-33	349075	ZNF713
ENSG00000178726	-1.34959	2.97265	145.771	1.45687e-33	6.66327e-33	7056	THBD
ENSG00000178732	-1.11641	-3.46327	44.9222	2.05023e-11	4.4887e-11	2814	GP5
ENSG00000178734	-2.79592	-3.00664	151.236	9.30879e-35	4.39522e-34	729420	LMO7DN
ENSG00000178772	-1.81747	-4.31004	25.0083	5.70827e-07	1.03534e-06	1370	CPN2
ENSG00000178776	-5.44059	-2.18241	142.423	7.85819e-33	3.50703e-32	389336	C5orf46
ENSG00000178789	-1.21613	-1.06067	102.081	5.32871e-24	1.79761e-23	124599	CD300LB
ENSG00000178803	1.10575	-1.06534	131.271	2.16033e-30	8.91949e-30	646023	ADORA2A-AS1
ENSG00000178804	-2.78822	-4.47613	82.7865	9.14144e-20	2.69804e-19	132243	H1FOO
ENSG00000178814	-1.59748	3.42798	542.909	4.39083e-120	1.94167e-118	26873	OPLAH
ENSG00000178821	-1.08861	-1.7963	64.3898	1.02083e-15	2.61586e-15	339456	TMEM52
ENSG00000178919	2.44264	-1.15067	58.0203	2.59424e-14	6.31056e-14	2304	FOXE1
ENSG00000178934	-1.03452	-3.56644	7.41954	0.00645193	0.00907696	3963	LGALS7B
ENSG00000178999	-1.29387	2.73765	91.601	1.0604e-21	3.33128e-21	9212	AURKB
ENSG00000179008	-1.16853	-1.65368	27.349	1.69854e-07	3.15416e-07	317761	C14orf39
ENSG00000179023	-4.43258	-1.04755	255.996	1.28015e-57	1.17053e-56	127707	KLHDC7A
ENSG00000179071	-1.34515	0.702696	227.719	1.87385e-51	1.42541e-50	220388	CCDC89
ENSG00000179083	2.72466	3.42899	711.041	1.18768e-156	1.1347e-154	286499	FAM133A
ENSG00000179111	1.13178	0.306412	116.418	3.84877e-27	1.43102e-26	84667	HES7
ENSG00000179133	-1.38434	-2.34871	101.753	6.29096e-24	2.11791e-23	256815	C10orf67
ENSG00000179136	-1.77063	-4.49442	16.5202	4.81333e-05	7.87778e-05	284034	LINC00670
ENSG00000179148	1.17101	-1.07202	95.0559	1.85087e-22	5.96636e-22	59344	ALOXE3
ENSG00000179163	-1.03191	4.34699	312.404	6.53793e-70	8.41378e-69	2517	FUCA1
ENSG00000179168	-1.00995	0.969626	190.785	2.14244e-43	1.30138e-42	199720	GGN
ENSG00000179172	-3.01948	-3.26926	210.589	1.02184e-47	7.09207e-47	343069	HNRNPCL1
ENSG00000179219	1.38417	-2.88957	53.8333	2.18245e-13	5.14759e-13	NA	LINC00311
ENSG00000179242	-1.25081	5.1943	275.769	6.27505e-62	6.44608e-61	1002	CDH4
ENSG00000179299	-3.22829	1.05502	1640.73	0	0	79730	NSUN7
ENSG00000179300	-2.70854	-4.12691	42.0293	8.99163e-11	1.91636e-10	203430	RTL3
ENSG00000179304	-3.04999	-3.0448	228.661	1.16801e-51	8.94638e-51	29057	FAM156B
ENSG00000179344	-1.51567	5.7588	158.962	1.90708e-36	9.46445e-36	3119	HLA-DQB1
ENSG00000179348	1.0962	2.94918	162.186	3.76741e-37	1.90595e-36	2624	GATA2
ENSG00000179403	-1.37172	6.2471	378.203	3.06398e-84	5.96755e-83	64856	VWA1
ENSG00000179455	1.24423	3.82799	301.192	1.81208e-67	2.17413e-66	7681	MKRN3
ENSG00000179477	2.31207	-0.585209	234.4	6.54222e-53	5.23378e-52	242	ALOX12B
ENSG00000179520	2.0973	2.87802	103.148	3.10958e-24	1.05621e-23	246213	SLC17A8
ENSG00000179528	-1.26823	-1.21089	148.185	4.32221e-34	2.00209e-33	85474	LBX2
ENSG00000179546	-1.26654	-0.0592403	110.494	7.63739e-26	2.72826e-25	3352	HTR1D
ENSG00000179564	1.08939	-0.310623	144.735	2.45361e-33	1.11539e-32	132228	LSMEM2
ENSG00000179627	-1.3036	2.94928	260.468	1.35678e-58	1.26757e-57	100128927	ZBTB42
ENSG00000179636	1.76112	-0.948581	273.118	2.37326e-61	2.39972e-60	122664	TPPP2
ENSG00000179676	-5.1588	-3.84226	115.863	5.09291e-27	1.88365e-26	221241	LINC00305
ENSG00000179698	1.1074	1.90119	170.886	4.73788e-39	2.52803e-38	340390	WDR97
ENSG00000179750	-1.56381	0.882028	220.472	7.13481e-50	5.21214e-49	9582	APOBEC3B
ENSG00000179761	-2.04017	5.24857	749.858	4.30764e-165	4.92642e-163	51268	PIPOX
ENSG00000179813	-3.61617	-1.14828	102.716	3.86755e-24	1.31021e-23	144809	FAM216B
ENSG00000179817	-2.48277	-4.3925	27.0664	1.96587e-07	3.63982e-07	117196	MRGPRX4
ENSG00000179820	-1.08073	5.40976	358.27	6.70479e-80	1.14623e-78	91663	MYADM
ENSG00000179826	-1.96882	-4.03455	52.3457	4.65407e-13	1.08363e-12	117195	MRGPRX3
ENSG00000179846	1.15965	-0.269317	177.592	1.62633e-40	9.14873e-40	284353	NKPD1
ENSG00000179869	-2.5395	0.821096	334.46	1.02641e-74	1.53538e-73	154664	ABCA13
ENSG00000179902	-1.11027	2.426	82.5975	1.00584e-19	2.96302e-19	127003	C1orf194
ENSG00000179915	1.17568	7.71524	184.073	6.25489e-42	3.63579e-41	9378	NRXN1
ENSG00000179930	-1.43441	-1.89676	84.1313	4.62983e-20	1.3805e-19	127665	ZNF648
ENSG00000179934	-1.76824	-4.40793	33.8632	5.91274e-09	1.17095e-08	1237	CCR8
ENSG00000179938	1.34831	-4.50805	21.4625	3.60821e-06	6.29315e-06	653073	GOLGA8J
ENSG00000179954	-1.52954	2.96473	325.817	7.83213e-73	1.10134e-71	284297	SSC5D
ENSG00000180043	-1.56666	-4.45712	20.6566	5.49484e-06	9.48956e-06	284418	FAM71E2
ENSG00000180053	-1.04325	-4.62092	16.9205	3.89781e-05	6.41375e-05	137814	NKX2-6
ENSG00000180071	1.80832	-0.00604046	132.37	1.24168e-30	5.16241e-30	253650	ANKRD18A
ENSG00000180116	-1.10346	-3.61406	33.1118	8.70074e-09	1.70951e-08	283461	C12orf40
ENSG00000180178	-1.28927	-3.03914	42.3265	7.72369e-11	1.64992e-10	440905	FAR2P1
ENSG00000180219	1.1298	-4.5854	25.237	5.0701e-07	9.22038e-07	196472	FAM71C
ENSG00000180229	1.06683	3.72877	147.893	5.00619e-34	2.31567e-33	283755	HERC2P3
ENSG00000180251	-1.10401	-3.36389	26.9275	2.1123e-07	3.9075e-07	389015	SLC9A4
ENSG00000180264	-3.4288	-1.37623	183.202	9.69031e-42	5.60464e-41	347088	ADGRD2
ENSG00000180269	-1.76766	-2.71968	22.9838	1.63375e-06	2.89691e-06	124274	GPR139
ENSG00000180287	-1.08723	2.77527	101.196	8.33279e-24	2.79518e-23	200150	PLD5
ENSG00000180318	-2.8095	-2.65085	41.622	1.1074e-10	2.35154e-10	8092	ALX1
ENSG00000180332	1.09317	2.92643	86.0991	1.71139e-20	5.17609e-20	386618	KCTD4
ENSG00000180340	-1.26653	2.76841	271.971	4.22131e-61	4.24435e-60	2535	FZD2
ENSG00000180347	-4.55956	0.661085	279.794	8.32752e-63	8.73618e-62	223075	ITPRID1
ENSG00000180383	3.41894	-1.47326	83.7139	5.71806e-20	1.69997e-19	245937	DEFB124
ENSG00000180389	-1.9325	-0.415592	394.537	8.51451e-88	1.832e-86	NA	ATP5F1EP2
ENSG00000180422	1.29794	-1.4563	111.416	4.79778e-26	1.72396e-25	283860	LINC00304
ENSG00000180447	-1.06357	4.74145	133.409	7.35898e-31	3.07831e-30	2619	GAS1
ENSG00000180475	2.61217	-4.01635	59.4011	1.28596e-14	3.16493e-14	219960	OR10Q1
ENSG00000180483	7.25716	-0.15143	134.254	4.80747e-31	2.02229e-30	245932	DEFB119
ENSG00000180592	-1.66501	1.15714	334.655	9.31188e-75	1.39564e-73	387640	SKIDA1
ENSG00000180596	-1.06223	0.0427655	125.83	3.35053e-29	1.32582e-28	8347	HIST1H2BC
ENSG00000180611	1.12556	3.80611	288.839	8.90155e-65	9.85026e-64	151963	MB21D2
ENSG00000180613	-3.91503	0.67073	482.426	6.33711e-107	2.11992e-105	170825	GSX2
ENSG00000180616	2.36276	5.26531	407.338	1.39201e-90	3.22846e-89	6752	SSTR2
ENSG00000180638	-2.20371	3.27643	248.115	6.69074e-56	5.83736e-55	146802	SLC47A2
ENSG00000180644	-2.0091	1.47021	333.892	1.365e-74	2.03662e-73	5551	PRF1
ENSG00000180660	-2.11831	0.692678	389.386	1.12606e-86	2.35518e-85	4081	MAB21L1
ENSG00000180697	2.47976	-3.048	100.493	1.18794e-23	3.9631e-23	152065	C3orf22
ENSG00000180720	1.66445	1.77654	224.594	9.00354e-51	6.72542e-50	1132	CHRM4
ENSG00000180758	-2.38276	0.649951	1027.75	1.67142e-225	5.5434e-223	80045	GPR157
ENSG00000180772	-4.06949	-3.86839	50.2756	1.33601e-12	3.05584e-12	186	AGTR2
ENSG00000180785	-3.59496	-0.58973	290.183	4.53513e-65	5.07899e-64	143503	OR51E1
ENSG00000180801	-2.77325	3.42037	866.829	1.59565e-190	2.80641e-188	79642	ARSJ
ENSG00000180806	-3.47151	-0.453174	104.136	1.88917e-24	6.44986e-24	3225	HOXC9
ENSG00000180818	-5.48424	1.79164	292.656	1.31168e-65	1.4891e-64	3226	HOXC10
ENSG00000180878	1.31153	-1.73191	116.452	3.78389e-27	1.4078e-26	160298	C11orf42
ENSG00000180914	-1.17147	4.19491	93.8228	3.45076e-22	1.10151e-21	5021	OXTR
ENSG00000180953	-1.12179	1.40388	243.528	6.69205e-55	5.64955e-54	400410	ST20
ENSG00000180988	1.06572	-4.38799	15.769	7.15673e-05	0.000115881	390077	OR52N2
ENSG00000180999	1.09646	-3.28259	48.4351	3.4141e-12	7.68486e-12	92346	C1orf105
ENSG00000181029	1.26388	2.45296	520.18	3.86769e-115	1.51933e-113	126003	TRAPPC5
ENSG00000181036	-1.11305	-1.83503	110.462	7.76279e-26	2.7722e-25	343413	FCRL6
ENSG00000181074	1.23798	-2.47757	65.8479	4.87098e-16	1.26309e-15	390072	OR52N4
ENSG00000181085	-1.89312	1.03591	116.488	3.71653e-27	1.3834e-26	225689	MAPK15
ENSG00000181192	1.13671	6.0676	677.785	2.02612e-149	1.69203e-147	55526	DHTKD1
ENSG00000181218	1.30098	3.86659	218.918	1.55752e-49	1.12717e-48	92815	HIST3H2A
ENSG00000181240	1.37161	0.779356	312.447	6.39991e-70	8.24073e-69	284427	SLC25A41
ENSG00000181323	1.16942	-4.15573	28.9471	7.43805e-08	1.40483e-07	374768	SPEM1
ENSG00000181374	-2.39712	-2.30536	52.3873	4.55666e-13	1.06138e-12	6357	CCL13
ENSG00000181378	-1.16551	0.536787	86.7335	1.24178e-20	3.77395e-20	255101	CFAP65
ENSG00000181458	-1.13911	3.79175	173.194	1.48447e-39	8.07108e-39	55076	TMEM45A
ENSG00000181481	-1.43194	3.72771	624.519	7.77882e-138	5.1015e-136	84282	RNF135
ENSG00000181541	-5.64223	-0.990328	593.596	4.13746e-131	2.4074e-129	10586	MAB21L2
ENSG00000181562	-4.01532	-4.16188	197.135	8.81177e-45	5.57271e-44	10876	EDDM3A
ENSG00000181577	-1.42946	-1.43824	57.3738	3.60382e-14	8.73616e-14	221416	C6orf223
ENSG00000181626	1.02702	-4.32461	17.5391	2.81463e-05	4.67279e-05	342850	ANKRD62
ENSG00000181634	-1.00723	-1.17492	99.5922	1.8724e-23	6.2126e-23	9966	TNFSF15
ENSG00000181649	-2.79375	0.600288	365.583	1.71375e-81	3.07469e-80	7262	PHLDA2
ENSG00000181652	-1.60576	1.08662	382.42	3.69849e-85	7.38934e-84	285973	ATG9B
ENSG00000181722	1.01227	2.70907	174.39	8.13719e-40	4.4576e-39	26137	ZBTB20
ENSG00000181752	1.90621	-4.51688	33.4627	7.26421e-09	1.43297e-08	219453	OR8K5
ENSG00000181773	-1.82879	1.70909	409.031	5.95722e-91	1.40267e-89	2827	GPR3
ENSG00000181778	-1.01899	-2.1441	50.0334	1.51148e-12	3.45108e-12	169693	TMEM252
ENSG00000181781	1.36702	-0.274299	180.973	2.97212e-41	1.70078e-40	284451	ODF3L2
ENSG00000181790	1.0477	7.69039	93.152	4.84275e-22	1.53781e-21	575	ADGRB1
ENSG00000181800	1.78062	-0.463628	186.677	1.68962e-42	9.97106e-42	414196	CELF2-AS1
ENSG00000181856	1.9283	2.00244	299.71	3.80968e-67	4.53102e-66	6517	SLC2A4
ENSG00000181961	2.01797	-4.18906	11.3549	0.000752498	0.001139	81327	OR4A16
ENSG00000181965	-4.33349	-4.14657	93.6031	3.8558e-22	1.2281e-21	4762	NEUROG1
ENSG00000182004	-1.11506	5.79291	220.842	5.92468e-50	4.33356e-49	6635	SNRPE
ENSG00000182022	1.02299	5.89674	292.082	1.74927e-65	1.98102e-64	51363	CHST15
ENSG00000182035	-1.51162	-2.27279	86.8384	1.17761e-20	3.58172e-20	149685	ADIG
ENSG00000182050	2.11615	4.84333	280.494	5.86032e-63	6.18143e-62	25834	MGAT4C
ENSG00000182183	-1.60851	-0.467427	361.762	1.16413e-80	2.04746e-79	348378	SHISAL2A
ENSG00000182223	-3.92349	-3.15267	482.141	7.31017e-107	2.4384e-105	326340	ZAR1
ENSG00000182240	-1.54666	4.13344	560.724	5.84896e-124	2.83485e-122	25825	BACE2
ENSG00000182264	1.96037	-0.813795	246.411	1.57334e-55	1.35585e-54	284359	IZUMO1
ENSG00000182326	-1.59523	6.84564	254.001	3.4854e-57	3.1522e-56	716	C1S
ENSG00000182327	1.21695	1.20898	434.632	1.59524e-96	4.21811e-95	388323	GLTPD2
ENSG00000182329	-2.16308	-0.318053	213.008	3.03158e-48	2.13535e-47	100652824	KIAA2012
ENSG00000182333	-4.50579	-2.53371	56.8958	4.59519e-14	1.10885e-13	8513	LIPF
ENSG00000182348	1.59097	-2.43534	79.9508	3.83857e-19	1.10758e-18	219578	ZNF804B
ENSG00000182379	-1.27977	2.9199	144.623	2.59618e-33	1.17858e-32	11247	NXPH4
ENSG00000182397	-1.58038	-1.27279	207.403	5.06349e-47	3.44027e-46	196968	DNM1P46
ENSG00000182450	1.4873	-1.29561	118.521	1.33341e-27	5.0311e-27	50801	KCNK4
ENSG00000182459	2.49526	-2.67948	127.207	1.67393e-29	6.72118e-29	400629	TEX19
ENSG00000182472	-1.83614	-2.38372	249.298	3.69453e-56	3.25018e-55	147968	CAPN12
ENSG00000182481	-1.1804	6.21961	436.042	7.86993e-97	2.09288e-95	3838	KPNA2
ENSG00000182487	-1.09067	0.35582	142.507	7.53537e-33	3.36425e-32	654816	NCF1B
ENSG00000182492	-1.8399	7.64148	486.586	7.88313e-108	2.67957e-106	633	BGN
ENSG00000182508	1.07292	0.974884	98.7872	2.81144e-23	9.2806e-23	340596	LHFPL1
ENSG00000182511	-1.02687	3.95003	336.285	4.11141e-75	6.22233e-74	2242	FES
ENSG00000182533	-1.5635	-2.95774	61.6805	4.03963e-15	1.01311e-14	859	CAV3
ENSG00000182534	-1.19174	6.48005	529.557	3.52605e-117	1.45919e-115	439921	MXRA7
ENSG00000182545	-1.62228	-3.56135	85.2789	2.59117e-20	7.79737e-20	338879	RNASE10
ENSG00000182568	1.19999	6.63565	379.337	1.73528e-84	3.3911e-83	6304	SATB1
ENSG00000182584	-1.69122	-1.08327	605.522	1.05394e-133	6.4053e-132	170487	ACTL10
ENSG00000182586	1.33488	-2.12653	199.746	2.37271e-45	1.52971e-44	114042	LINC00334
ENSG00000182600	1.16546	4.95011	75.952	2.9065e-18	8.13568e-18	389084	SNORC
ENSG00000182621	1.43783	6.22911	377.821	3.71082e-84	7.21528e-83	23236	PLCB1
ENSG00000182631	1.54387	-3.31217	33.775	6.18685e-09	1.22398e-08	51289	RXFP3
ENSG00000182670	1.05295	8.71557	501.842	3.77771e-111	1.37251e-109	7267	TTC3
ENSG00000182674	1.07892	0.198956	27.9995	1.21349e-07	2.26941e-07	9312	KCNB2
ENSG00000182718	-2.80681	7.33507	925.204	3.25702e-203	7.00138e-201	302	ANXA2
ENSG00000182732	-1.25523	4.29868	146.491	1.01408e-33	4.66382e-33	9628	RGS6
ENSG00000182742	-5.62338	1.09715	881.143	1.23375e-193	2.27322e-191	3214	HOXB4
ENSG00000182747	2.46257	-1.77643	179.606	5.90809e-41	3.35606e-40	340146	SLC35D3
ENSG00000182759	-2.57286	-1.84906	234.895	5.10382e-53	4.0986e-52	389692	MAFA
ENSG00000182771	1.33905	5.58911	446.116	5.05149e-99	1.40281e-97	2894	GRID1
ENSG00000182782	-2.13348	-2.17095	104.423	1.63412e-24	5.59057e-24	338442	HCAR2
ENSG00000182798	-1.6614	-2.48862	179.246	7.07957e-41	4.01268e-40	645864	MAGEB17
ENSG00000182866	-1.44468	-0.223829	179.727	5.55846e-41	3.16132e-40	3932	LCK
ENSG00000182870	1.74738	4.38893	170.848	4.82906e-39	2.5755e-38	50614	GALNT9
ENSG00000182871	-1.01867	6.50001	209.956	1.40403e-47	9.68387e-47	80781	COL18A1
ENSG00000182950	-1.61093	-2.36235	249.868	2.77481e-56	2.45316e-55	161753	ODF3L1
ENSG00000182963	-1.48185	4.0345	393.481	1.44581e-87	3.09935e-86	10052	GJC1
ENSG00000183019	-3.57973	-1.4019	213.514	2.35125e-48	1.66473e-47	199675	MCEMP1
ENSG00000183032	2.50697	0.241719	348.103	1.09687e-77	1.77828e-76	89874	SLC25A21
ENSG00000183054	-1.98217	-3.87216	142.821	6.43107e-33	2.87898e-32	727851	RGPD6
ENSG00000183072	-4.20018	1.38469	318.167	3.63193e-71	4.8265e-70	1482	NKX2-5
ENSG00000183090	3.41436	3.13603	238.586	7.99733e-54	6.58157e-53	166752	FREM3
ENSG00000183117	1.13433	4.57619	134.941	3.40114e-31	1.43853e-30	64478	CSMD1
ENSG00000183145	-2.61237	-2.73506	166.386	4.55654e-38	2.36708e-37	53820	RIPPLY3
ENSG00000183153	-1.63063	-4.24992	34.7504	3.748e-09	7.4902e-09	125111	GJD3
ENSG00000183166	2.12848	5.64589	196.068	1.50647e-44	9.46785e-44	83698	CALN1
ENSG00000183196	-1.82563	4.89457	489.153	2.17806e-108	7.44711e-107	4166	CHST6
ENSG00000183230	1.61225	4.30279	236.398	2.3995e-53	1.95052e-52	29119	CTNNA3
ENSG00000183242	-5.99811	-1.62132	255.132	1.975e-57	1.79599e-56	51352	WT1-AS
ENSG00000183248	1.35961	5.94179	302.841	7.92276e-68	9.63514e-67	80164	PRR36
ENSG00000183269	2.79661	-4.10677	21.062	4.4467e-06	7.71271e-06	390079	OR52E8
ENSG00000183273	-2.93862	-2.75291	129.22	6.07076e-30	2.47001e-29	160777	CCDC60
ENSG00000183304	4.07438	-3.28133	43.6819	3.86319e-11	8.35549e-11	171482	FAM9A
ENSG00000183307	1.30539	4.39781	433.601	2.67386e-96	7.00636e-95	27439	TMEM121B
ENSG00000183317	1.38132	2.85366	122.78	1.55827e-28	6.05065e-28	284656	EPHA10
ENSG00000183318	-1.13984	-4.54973	15.0228	0.000106223	0.000169992	388333	SPDYE4
ENSG00000183347	-1.26544	-1.48224	85.107	2.82652e-20	8.49125e-20	163351	GBP6
ENSG00000183378	2.00444	-4.00457	88.4962	5.09336e-21	1.5664e-20	341277	OVCH2
ENSG00000183386	-1.07487	4.94462	421.848	9.66562e-94	2.41807e-92	2275	FHL3
ENSG00000183395	-1.77584	-3.82084	33.8237	6.03385e-09	1.19442e-08	5367	PMCH
ENSG00000183421	2.46591	-1.58334	112.963	2.19836e-26	7.97706e-26	54101	RIPK4
ENSG00000183439	-2.47212	-1.97588	475.195	2.37298e-105	7.63035e-104	391712	TRIM61
ENSG00000183486	-1.46906	3.32328	176.872	2.33566e-40	1.3063e-39	4600	MX2
ENSG00000183496	1.06245	3.39893	154.739	1.59651e-35	7.69293e-35	84206	MEX3B
ENSG00000183535	1.52808	-3.89692	51.0777	8.87811e-13	2.04417e-12	378832	COL18A1-AS1
ENSG00000183542	3.0412	1.10222	374.955	1.56074e-83	2.9847e-82	8302	KLRC4
ENSG00000183549	1.09701	3.84757	122.198	2.08953e-28	8.07701e-28	54988	ACSM5
ENSG00000183559	3.80472	-3.8848	141.948	9.98209e-33	4.43784e-32	399814	C10orf120
ENSG00000183570	2.1172	3.79948	618.459	1.61789e-136	1.02626e-134	54039	PCBP3
ENSG00000183571	1.17935	-3.09424	49.1863	2.32768e-12	5.27523e-12	145814	PGPEP1L
ENSG00000183607	-1.02723	-4.49055	4.95215	0.0260583	0.0347484	200504	GKN2
ENSG00000183625	-1.45974	-3.73191	61.259	5.00388e-15	1.25062e-14	1232	CCR3
ENSG00000183628	1.73914	4.34686	402.054	1.96685e-89	4.38639e-88	8214	DGCR6
ENSG00000183644	-4.69033	-0.364835	512.779	1.57594e-113	5.98806e-112	399949	C11orf88
ENSG00000183654	2.03842	-0.333353	107.469	3.51292e-25	1.22862e-24	441061	2018-03-11
ENSG00000183671	-5.0817	-0.318053	626.732	2.56771e-138	1.71299e-136	2825	GPR1
ENSG00000183690	-2.22567	1.94365	448.996	1.19266e-99	3.36438e-98	80258	EFHC2
ENSG00000183691	3.0534	3.76026	916.461	2.59043e-201	5.41797e-199	9241	NOG
ENSG00000183695	1.29102	-4.55882	13.5936	0.000226956	0.00035575	117194	MRGPRX2
ENSG00000183696	-1.84952	4.66418	660.542	1.139e-145	8.61338e-144	7378	UPP1
ENSG00000183733	2.18183	-4.09865	82.3184	1.15838e-19	3.40461e-19	344018	FIGLA
ENSG00000183734	-1.04325	-0.309771	135.907	2.09072e-31	8.91261e-31	430	ASCL2
ENSG00000183742	-2.23035	-0.217617	333.208	1.92315e-74	2.86021e-73	346389	MACC1
ENSG00000183747	1.21924	-4.00251	13.8371	0.000199363	0.000313748	123876	ACSM2A
ENSG00000183798	-3.51504	4.79153	539.855	2.02801e-119	8.81689e-118	90187	EMILIN3
ENSG00000183801	-1.89509	1.61953	490.656	1.02579e-108	3.53334e-107	283298	OLFML1
ENSG00000183813	-1.91413	-2.4109	133.119	8.516e-31	3.55589e-30	1233	CCR4
ENSG00000183831	-1.53236	1.61274	336.776	3.2135e-75	4.87294e-74	339416	ANKRD45
ENSG00000183837	1.25346	4.00104	117.722	1.99437e-27	7.47882e-27	29944	PNMA3
ENSG00000183840	-1.75015	-0.295139	337.982	1.75492e-75	2.68395e-74	2863	GPR39
ENSG00000183856	-1.51272	3.32815	189.487	4.11526e-43	2.47898e-42	128239	IQGAP3
ENSG00000183862	-1.24759	-4.61987	41.1393	1.41757e-10	2.99674e-10	1260	CNGA2
ENSG00000183876	-2.05233	2.23541	336.777	3.2127e-75	4.87294e-74	340075	ARSI
ENSG00000183918	-1.58688	-1.68403	168.571	1.51769e-38	7.98428e-38	4068	SH2D1A
ENSG00000183960	1.47202	3.67374	190.941	1.98169e-43	1.20469e-42	131096	KCNH8
ENSG00000183979	1.07606	-3.05084	69.5797	7.33892e-17	1.95772e-16	256933	NPB
ENSG00000184012	-1.15141	0.0393396	51.9817	5.60191e-13	1.30067e-12	7113	TMPRSS2
ENSG00000184058	-2.19829	0.448005	325.413	9.58943e-73	1.34356e-71	6899	TBX1
ENSG00000184106	-2.76287	-2.05906	160.545	8.60325e-37	4.31482e-36	340206	TREML3P
ENSG00000184140	-1.39555	-4.59368	20.5987	5.66349e-06	9.77573e-06	390648	OR4F6
ENSG00000184148	1.14074	-4.59472	29.259	6.3321e-08	1.19956e-07	163778	SPRR4
ENSG00000184185	1.08007	1.70292	67.6127	1.98977e-16	5.22739e-16	3768	KCNJ12
ENSG00000184205	1.14156	6.96489	220.187	8.23505e-50	6.00266e-49	64061	TSPYL2
ENSG00000184206	1.00088	-2.34281	66.5052	3.48966e-16	9.08556e-16	643707	GOLGA6L4
ENSG00000184221	1.47877	9.53143	297.949	9.21984e-67	1.08269e-65	116448	OLIG1
ENSG00000184224	1.1469	-3.05906	91.2781	1.24837e-21	3.9128e-21	100505621	C11orf72
ENSG00000184254	-3.79715	2.22655	579.622	4.53247e-128	2.45282e-126	220	ALDH1A3
ENSG00000184258	1.5496	0.15959	146.107	1.22983e-33	5.63819e-33	1038	CDR1
ENSG00000184260	-1.7045	-0.981558	233.525	1.01557e-52	8.05245e-52	8338	HIST2H2AC
ENSG00000184261	1.93338	2.83566	213.288	2.63339e-48	1.85995e-47	56660	KCNK12
ENSG00000184270	-1.73507	-3.77716	51.8236	6.07169e-13	1.40707e-12	317772	HIST2H2AB
ENSG00000184302	-3.47545	0.302339	95.9074	1.20385e-22	3.90454e-22	4990	SIX6
ENSG00000184305	1.46986	0.404696	119.075	1.00821e-27	3.81711e-27	401145	CCSER1
ENSG00000184307	-1.90093	2.9318	319.677	1.70327e-71	2.30437e-70	254887	ZDHHC23
ENSG00000184330	1.52953	-4.45901	10.4109	0.00125273	0.001863	338324	S100A7A
ENSG00000184344	-4.94018	-3.73763	154.993	1.40547e-35	6.7879e-35	9573	GDF3
ENSG00000184350	-1.91345	-2.87153	72.0723	2.07452e-17	5.63562e-17	116534	MRGPRE
ENSG00000184357	-3.67749	-2.4735	168.818	1.34096e-38	7.06899e-38	3009	HIST1H1B
ENSG00000184374	-1.03673	-3.34368	49.1007	2.43153e-12	5.50627e-12	10584	COLEC10
ENSG00000184384	1.02077	6.61465	397.487	1.94119e-88	4.21577e-87	84441	MAML2
ENSG00000184408	1.05598	5.99573	121.868	2.46734e-28	9.49998e-28	3751	KCND2
ENSG00000184454	-2.64606	0.754218	317.032	6.4191e-71	8.46737e-70	400746	NCMAP
ENSG00000184459	-1.24586	-3.56898	29.4595	5.70983e-08	1.08389e-07	254240	BPIFC
ENSG00000184471	1.30781	-1.37634	58.9797	1.59307e-14	3.9071e-14	390664	C1QTNF8
ENSG00000184481	1.09286	5.22915	349.676	4.98459e-78	8.17825e-77	4303	FOXO4
ENSG00000184497	-1.11241	2.05884	355.901	2.19887e-79	3.71264e-78	348013	TMEM255B
ENSG00000184500	-1.25312	5.38909	273.603	1.86112e-61	1.88845e-60	5627	PROS1
ENSG00000184530	1.10368	-1.68665	196.985	9.50397e-45	5.99903e-44	352999	C6orf58
ENSG00000184557	-2.37461	5.8069	317.373	5.4084e-71	7.16266e-70	9021	SOCS3
ENSG00000184564	1.02046	-1.06525	21.8788	2.90422e-06	5.08518e-06	84189	SLITRK6
ENSG00000184599	-3.46309	-0.592255	817.731	7.53372e-180	1.14316e-177	284467	FAM19A3
ENSG00000184601	-1.71868	-1.05584	81.4168	1.82799e-19	5.33417e-19	400258	C14orf180
ENSG00000184611	1.31409	1.32787	68.2379	1.44914e-16	3.82701e-16	90134	KCNH7
ENSG00000184647	1.6987	-1.18837	140.368	2.21206e-32	9.71716e-32	203074	PRSS55
ENSG00000184659	1.14238	-3.60567	44.5191	2.51889e-11	5.4925e-11	349334	FOXD4L4
ENSG00000184661	-1.68437	1.56535	214.088	1.76184e-48	1.24933e-47	157313	CDCA2
ENSG00000184709	1.27192	-3.33671	33.242	8.13752e-09	1.60089e-08	389816	LRRC26
ENSG00000184731	-2.54698	2.10076	469.702	3.71986e-104	1.16546e-102	642273	FAM110C
ENSG00000184785	-1.23684	2.53164	328.535	2.00396e-73	2.87718e-72	644538	SMIM10
ENSG00000184811	-1.06566	-2.48766	39.9864	2.55735e-10	5.34781e-10	286753	TRARG1
ENSG00000184856	-2.0107	-4.5741	54.2601	1.75632e-13	4.15603e-13	54143	LINC00308
ENSG00000184895	-4.20216	-2.89436	134.138	5.09682e-31	2.14129e-30	6736	SRY
ENSG00000184905	1.36865	6.41486	358.713	5.36686e-80	9.22942e-79	140597	TCEAL2
ENSG00000184908	-2.49464	-2.20305	339.91	6.67697e-76	1.02998e-74	1188	CLCNKB
ENSG00000184923	1.26722	-0.626022	187.772	9.74114e-43	5.8017e-42	728118	NUTM2A
ENSG00000184937	-5.00689	-0.902614	327.657	3.11234e-73	4.42746e-72	7490	WT1
ENSG00000185037	-1.39	-4.58643	18.2534	1.93381e-05	3.23874e-05	643955	ZNF733P
ENSG00000185055	-1.6318	0.366829	359.58	3.4752e-80	6.01642e-79	100130771	EFCAB10
ENSG00000185100	-1.16205	2.49435	339.456	8.38153e-76	1.28963e-74	122622	ADSSL1
ENSG00000185101	-1.11945	-1.59602	94.5539	2.38515e-22	7.6631e-22	338440	ANO9
ENSG00000185149	-2.49352	0.817223	243.284	7.56206e-55	6.37939e-54	4887	NPY2R
ENSG00000185155	-1.02823	-1.83549	76.8714	1.82461e-18	5.14392e-18	83881	MIXL1
ENSG00000185177	-1.16165	-4.61249	18.1434	2.04881e-05	3.42713e-05	90827	ZNF479
ENSG00000185201	-1.2346	4.99378	280.277	6.53441e-63	6.87371e-62	10581	IFITM2
ENSG00000185215	-1.36855	5.19161	273.368	2.09384e-61	2.12273e-60	7127	TNFAIP2
ENSG00000185245	1.01079	0.183482	243.165	8.02935e-55	6.76868e-54	2811	GP1BA
ENSG00000185267	1.46324	0.999173	409.58	4.52414e-91	1.07067e-89	441549	CDNF
ENSG00000185269	1.40902	1.13533	187.918	9.05167e-43	5.39521e-42	147111	NOTUM
ENSG00000185290	-1.48363	-2.38687	55.7601	8.18764e-14	1.96004e-13	389493	NUPR2
ENSG00000185294	2.24311	-2.17774	287.058	2.17563e-64	2.39042e-63	162540	SPPL2C
ENSG00000185303	1.13499	-1.781	70.0298	5.84141e-17	1.56256e-16	729238	SFTPA2
ENSG00000185313	-2.06449	-4.08327	31.2382	2.28235e-08	4.40385e-08	6336	SCN10A
ENSG00000185332	1.60526	-2.04392	95.0606	1.84643e-22	5.9529e-22	284186	TMEM105
ENSG00000185338	-2.3729	1.3824	780.21	1.08359e-171	1.4054e-169	8651	SOCS1
ENSG00000185404	-1.3847	2.77296	420.681	1.73435e-93	4.31562e-92	93349	SP140L
ENSG00000185433	1.541	-0.5672	241.22	2.13163e-54	1.77759e-53	54072	LINC00158
ENSG00000185437	-1.02013	4.42992	229.169	9.04663e-52	6.94303e-51	6450	SH3BGR
ENSG00000185467	-2.4529	-3.71319	107.252	3.91975e-25	1.36864e-24	402569	KPNA7
ENSG00000185479	1.71382	-2.1211	9.86066	0.00168851	0.0024856	3854	KRT6B
ENSG00000185480	-1.42241	2.12966	322.926	3.33783e-72	4.59887e-71	55010	PARPBP
ENSG00000185483	-1.74085	1.58343	438.918	1.86133e-97	4.99569e-96	4919	ROR1
ENSG00000185519	1.13841	2.4297	102.77	3.76483e-24	1.2756e-23	348487	FAM131C
ENSG00000185551	-1.29036	4.7167	252.881	6.11413e-57	5.49113e-56	7026	NR2F2
ENSG00000185559	-4.16009	2.03179	211.448	6.63825e-48	4.6336e-47	8788	DLK1
ENSG00000185567	-1.27325	3.64664	126.95	1.90471e-29	7.63067e-29	113146	AHNAK2
ENSG00000185585	-1.60274	3.82232	533.654	4.52852e-118	1.90806e-116	169611	OLFML2A
ENSG00000185610	-1.17952	3.28524	121.048	3.72926e-28	1.42822e-27	440097	DBX2
ENSG00000185615	1.10588	3.41569	100.414	1.23625e-23	4.12131e-23	64714	PDIA2
ENSG00000185633	-1.71778	5.4326	473.866	4.61963e-105	1.47726e-103	56901	NDUFA4L2
ENSG00000185640	-3.8476	-3.881	60.5847	7.0479e-15	1.75205e-14	338785	KRT79
ENSG00000185652	-1.68991	-2.83918	48.518	3.27268e-12	7.37584e-12	4908	NTF3
ENSG00000185664	-1.27789	-0.535826	140.813	1.76796e-32	7.79284e-32	6490	PMEL
ENSG00000185666	1.77078	2.79805	277.023	3.34542e-62	3.46265e-61	8224	SYN3
ENSG00000185681	-1.00764	1.3678	85.9053	1.88766e-20	5.70031e-20	254956	MORN5
ENSG00000185686	-6.38449	1.44367	340.027	6.29567e-76	9.72457e-75	23532	PRAME
ENSG00000185736	1.58481	4.85405	139.038	4.32029e-32	1.88286e-31	105	ADARB2
ENSG00000185737	1.55744	4.40167	235.977	2.96388e-53	2.40089e-52	10718	NRG3
ENSG00000185760	1.41465	4.32989	158.985	1.8859e-36	9.36335e-36	56479	KCNQ5
ENSG00000185860	-2.01182	-1.20532	141.223	1.43798e-32	6.36375e-32	339512	CCDC190
ENSG00000185863	2.04652	-3.68306	118.277	1.50775e-27	5.67733e-27	100505993	TMEM210
ENSG00000185900	1.09709	1.60798	145.152	1.98982e-33	9.06506e-33	84197	POMK
ENSG00000185920	1.45035	6.47558	259.896	1.80813e-58	1.68179e-57	5727	PTCH1
ENSG00000185988	1.5517	1.34806	219.703	1.04982e-49	7.63315e-49	126520	PLK5
ENSG00000186009	-1.73086	-3.68306	56.6264	5.27001e-14	1.26891e-13	496	ATP4B
ENSG00000186038	1.20795	-4.4125	18.3017	1.88543e-05	3.15907e-05	285242	HTR3E
ENSG00000186074	-1.20237	1.33961	164.811	1.0061e-37	5.1676e-37	146722	CD300LF
ENSG00000186086	-1.03599	-4.59888	20.0406	7.58148e-06	1.29955e-05	653149	NBPF6
ENSG00000186088	-1.88951	3.80676	1056.96	7.47083e-232	2.84333e-229	54103	GSAP
ENSG00000186190	-3.44182	-4.26141	104.228	1.80287e-24	6.15794e-24	359710	BPIFB3
ENSG00000186191	-4.61251	-2.13142	168.469	1.59794e-38	8.40077e-38	149954	BPIFB4
ENSG00000186193	1.3953	6.27637	171.367	3.72147e-39	1.99394e-38	89958	SAPCD2
ENSG00000186197	-1.37775	-0.761192	173.144	1.52227e-39	8.27269e-39	128178	EDARADD
ENSG00000186226	2.10669	-2.88989	75.4733	3.70387e-18	1.03253e-17	353135	LCE1E
ENSG00000186231	1.24077	4.70373	184.537	4.95292e-42	2.88912e-41	114792	KLHL32
ENSG00000186310	1.32726	6.46818	470.647	2.31736e-104	7.32968e-103	4675	NAP1L3
ENSG00000186314	-1.22724	-0.268695	257.932	4.84458e-58	4.46671e-57	153768	PRELID2
ENSG00000186329	-2.42172	-3.86713	38.1135	6.67463e-10	1.37569e-09	389177	TMEM212
ENSG00000186354	-1.51239	0.0934837	346.014	3.12684e-77	5.01677e-76	NA	NA
ENSG00000186407	-2.67647	-0.591089	269.504	1.45559e-60	1.43922e-59	342510	CD300E
ENSG00000186462	1.11251	4.90685	126.245	2.71792e-29	1.08158e-28	4674	NAP1L2
ENSG00000186471	-2.44041	-1.34958	202.473	6.02711e-46	3.95828e-45	158798	AKAP14
ENSG00000186487	1.12867	4.80724	44.7535	2.23471e-11	4.88568e-11	23040	MYT1L
ENSG00000186493	1.85814	2.42228	98.5462	3.17537e-23	1.0473e-22	153571	C5orf38
ENSG00000186510	-1.88516	-2.31302	188.49	6.79025e-43	4.06295e-42	1187	CLCNKA
ENSG00000186529	-1.29729	1.72002	84.3087	4.23254e-20	1.26415e-19	4051	CYP4F3
ENSG00000186564	-1.56904	0.0815087	173.947	1.01683e-39	5.55846e-39	2306	FOXD2
ENSG00000186594	-1.12553	3.7573	304.744	3.04894e-68	3.75513e-67	84981	MIR22HG
ENSG00000186642	1.40467	6.19641	165.708	6.40801e-38	3.31259e-37	5138	PDE2A
ENSG00000186648	1.42369	4.15243	374.577	1.88686e-83	3.59354e-82	90668	CARMIL3
ENSG00000186652	-1.89077	-4.33065	77.9537	1.05485e-18	2.99857e-18	5553	PRG2
ENSG00000186684	1.36331	1.74232	127.43	1.49558e-29	6.01965e-29	339761	CYP27C1
ENSG00000186710	-2.42911	1.1796	237.275	1.54511e-53	1.26396e-52	387885	CFAP73
ENSG00000186716	1.23376	7.65092	409.422	4.89624e-91	1.1552e-89	613	BCR
ENSG00000186777	1.07525	-1.77069	95.8997	1.20851e-22	3.91908e-22	654254	ZNF732
ENSG00000186810	-1.99601	-1.8615	121.423	3.08832e-28	1.18627e-27	2833	CXCR3
ENSG00000186827	-1.16471	0.563705	160.417	9.17289e-37	4.59754e-36	7293	TNFRSF4
ENSG00000186847	1.43261	-0.588114	9.00592	0.00269107	0.00390059	3861	KRT14
ENSG00000186868	1.41539	8.89103	572.649	1.49001e-126	7.63624e-125	4137	MAPT
ENSG00000186871	-1.47619	0.542111	204.66	2.00892e-46	1.34059e-45	54821	ERCC6L
ENSG00000186891	-1.44738	-0.539758	195.025	2.54457e-44	1.58931e-43	8784	TNFRSF18
ENSG00000186895	-3.19584	-3.02402	25.6545	4.08342e-07	7.45699e-07	2248	FGF3
ENSG00000186973	-4.33486	0.857019	276.463	4.4303e-62	4.56723e-61	440585	FAM183A
ENSG00000187017	-1.40413	0.440518	108.371	2.22858e-25	7.84039e-25	83715	ESPN
ENSG00000187037	-2.03561	-1.56796	170.386	6.09456e-39	3.24001e-38	353345	GPR141
ENSG00000187116	-2.41334	-0.611698	252.099	9.05436e-57	8.08796e-56	353514	LILRA5
ENSG00000187122	1.66301	7.98417	246.55	1.46735e-55	1.26686e-54	6585	SLIT1
ENSG00000187123	-1.33253	3.2826	252.931	5.96274e-57	5.36138e-56	130574	LYPD6
ENSG00000187134	1.1814	3.86541	75.4938	3.66561e-18	1.02211e-17	1645	AKR1C1
ENSG00000187135	1.11625	3.60065	94.8491	2.0547e-22	6.6115e-22	342865	VSTM2B
ENSG00000187144	1.22965	-3.16998	63.5407	1.57086e-15	4.00186e-15	374955	SPATA21
ENSG00000187166	1.05071	-1.86134	87.986	6.59184e-21	2.02081e-20	341567	H1FNT
ENSG00000187210	-1.1967	1.90194	180.327	4.11205e-41	2.34559e-40	2650	GCNT1
ENSG00000187243	-2.67511	-0.749871	351.943	1.59951e-78	2.66195e-77	81557	MAGED4B
ENSG00000187260	1.55539	2.73512	372.526	5.27399e-83	9.94647e-82	349136	WDR86
ENSG00000187268	-1.0089	-4.31004	15.2869	9.23537e-05	0.000148349	171484	FAM9C
ENSG00000187398	1.8573	7.26263	233.239	1.17204e-52	9.27718e-52	338645	LUZP2
ENSG00000187474	-1.3023	2.89781	102.625	4.04902e-24	1.37029e-23	2359	FPR3
ENSG00000187486	2.38501	4.88243	387.368	3.09717e-86	6.37446e-85	3767	KCNJ11
ENSG00000187492	-3.2932	-2.13652	198.146	5.30242e-45	3.37448e-44	389118	CDHR4
ENSG00000187498	-2.68762	7.57687	505.141	7.23516e-112	2.68325e-110	1282	COL4A1
ENSG00000187537	-3.54786	-3.52725	282.244	2.43585e-63	2.59645e-62	404785	POTEG
ENSG00000187546	-1.18124	2.71335	120.627	4.61129e-28	1.76021e-27	392636	AGMO
ENSG00000187550	-2.46302	-4.02053	86.8742	1.1565e-20	3.51985e-20	646643	SBK2
ENSG00000187583	-2.89213	-1.95091	324.33	1.65127e-72	2.30245e-71	84069	PLEKHN1
ENSG00000187595	1.49738	1.81378	573.324	1.06235e-126	5.45652e-125	201181	ZNF385C
ENSG00000187608	-1.02275	6.25962	64.9453	7.70051e-16	1.98199e-15	9636	ISG15
ENSG00000187621	-1.40496	-3.68859	41.6148	1.11147e-10	2.35932e-10	27004	TCL6
ENSG00000187634	1.52435	3.52021	153.113	3.61848e-35	1.72782e-34	148398	SAMD11
ENSG00000187642	-1.68297	-1.19034	144.718	2.47544e-33	1.12487e-32	84808	PERM1
ENSG00000187664	-2.37146	-4.34194	107.74	3.06433e-25	1.07286e-24	404037	HAPLN4
ENSG00000187678	-2.43615	5.59162	539.053	3.03024e-119	1.30762e-117	81848	SPRY4
ENSG00000187682	1.07512	-0.832274	193.318	6.00091e-44	3.70623e-43	3266	ERAS
ENSG00000187689	-1.18954	-4.40337	5.46801	0.0193677	0.026151	401138	AMTN
ENSG00000187690	1.88786	-1.43615	277.673	2.41424e-62	2.51228e-61	340602	CXorf67
ENSG00000187714	-2.02502	0.57803	45.2175	1.76321e-11	3.8676e-11	6572	SLC18A3
ENSG00000187720	1.61268	4.30635	236.263	2.56723e-53	2.08467e-52	79875	THSD4
ENSG00000187726	-1.12125	-1.14115	142.138	9.073e-33	4.03832e-32	374407	DNAJB13
ENSG00000187730	1.33487	4.93064	102.663	3.97223e-24	1.3445e-23	2563	GABRD
ENSG00000187758	-1.41434	-4.12166	32.5127	1.18418e-08	2.31472e-08	124	ADH1A
ENSG00000187772	-3.59309	-1.96628	174.101	9.41008e-40	5.14882e-39	389421	LIN28B
ENSG00000187783	-3.80583	-0.0599123	255.282	1.83224e-57	1.66747e-56	643236	TMEM72
ENSG00000187823	1.03306	-3.4449	18.8603	1.40652e-05	2.37342e-05	340595	RTL4
ENSG00000187824	-1.40756	3.01636	782.759	3.02485e-172	4.01285e-170	388335	TMEM220
ENSG00000187837	-1.03647	3.75895	119.736	7.22727e-28	2.74793e-27	3006	HIST1H1C
ENSG00000187855	1.33004	-3.90656	42.9764	5.54034e-11	1.19108e-10	121549	ASCL4
ENSG00000187893	-1.44127	-4.44771	24.712	6.65676e-07	1.20389e-06	392459	CXXC1P1
ENSG00000187902	1.75267	5.23077	271.231	6.11768e-61	6.1219e-60	729956	SHISA7
ENSG00000187905	-1.29921	-1.47159	81.1646	2.07677e-19	6.04946e-19	400891	LRRC74B
ENSG00000187912	-1.28969	0.496587	90.0994	2.26491e-21	7.0457e-21	388512	CLEC17A
ENSG00000187922	1.19055	-2.92016	36.4005	1.60662e-09	3.26299e-09	414332	LCN10
ENSG00000187942	-2.74274	-0.209493	658.424	3.28871e-145	2.47089e-143	401944	LDLRAD2
ENSG00000187944	-1.85547	-0.281021	328.845	1.71523e-73	2.46874e-72	401027	C2orf66
ENSG00000187955	-1.0375	3.84353	67.1709	2.48963e-16	6.52214e-16	7373	COL14A1
ENSG00000187980	-2.78376	-3.20404	260.546	1.3048e-58	1.21949e-57	391013	PLA2G2C
ENSG00000187987	1.19021	1.20057	216.568	5.06938e-49	3.63468e-48	222696	ZSCAN23
ENSG00000187994	-1.6199	2.69919	877.617	7.20517e-193	1.30684e-190	126432	RINL
ENSG00000187997	1.77322	-3.57666	76.5667	2.12903e-18	5.98977e-18	100141515	C17orf99
ENSG00000188001	-1.5977	-0.163175	368.324	4.33621e-82	7.92049e-81	285386	TPRG1
ENSG00000188011	3.0317	5.17326	466.837	1.56353e-103	4.8334e-102	285093	RTP5
ENSG00000188038	-1.50203	-4.18436	21.4582	3.61634e-06	6.30687e-06	123904	NRN1L
ENSG00000188042	-1.65226	6.2568	436.572	6.03325e-97	1.60998e-95	10123	ARL4C
ENSG00000188050	-1.88454	-4.03314	100.855	9.89835e-24	3.31219e-23	168433	RNF133
ENSG00000188051	-1.52769	1.74689	372.482	5.39146e-83	1.01515e-81	100130519	TMEM221
ENSG00000188056	-1.13872	-2.99597	21.1107	4.3351e-06	7.52476e-06	285852	TREML4
ENSG00000188060	-2.36815	1.71944	668.042	2.66325e-147	2.09594e-145	115273	RAB42
ENSG00000188064	2.28604	4.8735	285.092	5.83413e-64	6.35296e-63	7477	WNT7B
ENSG00000188107	1.25899	0.945365	174.666	7.08153e-40	3.89124e-39	346007	EYS
ENSG00000188112	-1.10502	-2.6138	80.0938	3.57048e-19	1.03151e-18	647024	C6orf132
ENSG00000188162	3.09513	1.64055	123.835	9.15651e-29	3.57694e-28	340990	OTOG
ENSG00000188199	1.23492	-0.787959	173.74	1.12841e-39	6.15538e-39	729262	NUTM2B
ENSG00000188211	1.69646	2.7181	239.753	4.4516e-54	3.68443e-53	374383	NCR3LG1
ENSG00000188219	-4.0382	-1.91286	322.913	3.36071e-72	4.62765e-71	445582	POTEE
ENSG00000188257	-5.73443	4.02108	234.712	5.59576e-53	4.48588e-52	5320	PLA2G2A
ENSG00000188313	-1.85896	5.55953	624.748	6.93701e-138	4.56231e-136	5359	PLSCR1
ENSG00000188316	-1.84771	-0.806409	344.385	7.07729e-77	1.12848e-75	387712	ENO4
ENSG00000188373	1.52467	-4.4365	10.6425	0.00110519	0.00165068	387695	C10orf99
ENSG00000188375	-1.46098	-0.3774	255.893	1.34809e-57	1.23217e-56	440093	H3F3C
ENSG00000188385	1.33056	3.144	185.376	3.24816e-42	1.90427e-41	282973	JAKMIP3
ENSG00000188386	1.72123	-4.20087	59.1203	1.48324e-14	3.64236e-14	5535	PPP3R2
ENSG00000188389	-1.14112	-1.36401	65.7295	5.17265e-16	1.33952e-15	5133	PDCD1
ENSG00000188396	-2.83713	-2.80333	261.768	7.06483e-59	6.65654e-58	343521	TCTEX1D4
ENSG00000188404	2.90811	6.78149	361.02	1.68865e-80	2.95431e-79	6402	SELL
ENSG00000188425	1.14935	-3.1871	41.9889	9.1793e-11	1.95493e-10	339345	NANOS2
ENSG00000188452	-1.02651	2.59018	114.227	1.16234e-26	4.25158e-26	375298	CERKL
ENSG00000188467	-2.82231	-2.71742	228.64	1.17991e-51	9.03158e-51	283652	SLC24A5
ENSG00000188483	-1.22899	3.85054	252.267	8.32185e-57	7.44796e-56	389792	IER5L
ENSG00000188488	-3.61217	2.5671	446.462	4.24653e-99	1.1821e-97	5104	SERPINA5
ENSG00000188501	-2.09076	1.2735	554.208	1.52956e-122	7.27667e-121	197021	LCTL
ENSG00000188508	2.14684	-3.83672	37.2629	1.03228e-09	2.11354e-09	388533	KRTDAP
ENSG00000188517	-1.37386	0.966769	139.889	2.81538e-32	1.23347e-31	84570	COL25A1
ENSG00000188522	-1.80563	-0.0610329	305.736	1.85415e-68	2.29701e-67	644815	FAM83G
ENSG00000188523	-1.93176	1.18314	215.12	1.04925e-48	7.47222e-48	389799	CFAP77
ENSG00000188596	-1.39951	2.09519	198.433	4.59033e-45	2.92612e-44	144535	CFAP54
ENSG00000188620	-1.59116	-4.16188	12.8674	0.000334349	0.000518381	340784	HMX3
ENSG00000188624	-1.92453	-2.92048	102.466	4.38806e-24	1.4833e-23	388555	IGFL3
ENSG00000188629	1.2229	-2.33454	113.848	1.40687e-26	5.13067e-26	7730	ZNF177
ENSG00000188641	-2.47616	5.01871	942.175	6.66372e-207	1.56268e-204	1806	DPYD
ENSG00000188643	-1.42438	6.99755	502.909	2.21366e-111	8.06785e-110	140576	S100A16
ENSG00000188660	1.58605	-4.23689	36.1574	1.82007e-09	3.68812e-09	284836	LINC00319
ENSG00000188707	-2.21472	0.733737	647.904	6.38156e-143	4.65894e-141	113763	ZBED6CL
ENSG00000188732	-1.32876	3.30956	368.853	3.32636e-82	6.09991e-81	340277	FAM221A
ENSG00000188755	-1.89147	-4.50122	31.1776	2.3547e-08	4.54155e-08	440452	TBC1D3P2
ENSG00000188766	-1.20947	3.45857	211.96	5.13213e-48	3.59419e-47	399473	SPRED3
ENSG00000188770	1.56166	-1.27789	76.9428	1.75985e-18	4.96256e-18	26254	OPTC
ENSG00000188779	1.10089	1.92076	299.731	3.77009e-67	4.48623e-66	390598	SKOR1
ENSG00000188782	1.23826	-4.42168	23.7108	1.11955e-06	2.00058e-06	378807	CATSPER4
ENSG00000188817	-4.27998	-3.8772	66.3436	3.7878e-16	9.84743e-16	132203	SNTN
ENSG00000188820	-1.69086	1.73691	249.312	3.66771e-56	3.22903e-55	441168	CALHM6
ENSG00000188828	1.17955	-2.25442	86.1277	1.68687e-20	5.10327e-20	441509	GLRA4
ENSG00000188833	-1.20107	-2.23912	97.5877	5.15239e-23	1.68928e-22	377841	ENTPD8
ENSG00000188848	1.66495	1.03084	112.512	2.7595e-26	9.98666e-26	389206	BEND4
ENSG00000188859	-1.02019	3.21843	186.711	1.66092e-42	9.81166e-42	149297	FAM78B
ENSG00000188869	2.94041	-0.397077	111.236	5.2518e-26	1.88506e-25	342125	TMC3
ENSG00000188883	-1.06988	-3.37723	51.3521	7.71985e-13	1.78208e-12	346689	KLRG2
ENSG00000188909	-1.06786	-4.62198	26.1957	3.08509e-07	5.66372e-07	390259	BSX
ENSG00000188921	-1.04499	3.17342	233.09	1.26293e-52	9.96945e-52	401494	HACD4
ENSG00000188991	1.52154	-1.63821	134.449	4.35845e-31	1.8374e-30	729025	SLC15A5
ENSG00000188993	-1.58945	1.00199	241.398	1.94949e-54	1.62745e-53	339977	LRRC66
ENSG00000189030	1.60994	-3.72167	54.1925	1.81781e-13	4.30021e-13	391104	VHLL
ENSG00000189051	1.41793	-3.30918	114.758	8.89138e-27	3.26256e-26	643904	RNF222
ENSG00000189052	1.26789	-4.5397	10.5868	0.001139	0.00169975	93659	CGB5
ENSG00000189057	-1.48177	2.79497	146.642	9.3987e-34	4.3268e-33	374393	FAM111B
ENSG00000189068	-3.44772	-1.62132	389.683	9.70128e-87	2.03639e-85	284415	VSTM1
ENSG00000189120	-1.58401	0.638234	297.196	1.34519e-66	1.57013e-65	80320	SP6
ENSG00000189136	1.07963	0.42267	204.135	2.61598e-46	1.73571e-45	388165	UBE2Q2P1
ENSG00000189171	-1.78144	5.20041	589.075	3.98201e-130	2.277e-128	6284	S100A13
ENSG00000189181	1.00058	-2.44093	9.05912	0.00261387	0.00379202	401994	OR14I1
ENSG00000189184	-1.03893	4.78721	224.713	8.4795e-51	6.34214e-50	54510	PCDH18
ENSG00000189195	1.03394	-0.128177	149.74	1.97645e-34	9.2492e-34	23285	BTBD8
ENSG00000189196	3.43738	-1.83933	526.737	1.44852e-116	5.87919e-115	100287879	LINC00994
ENSG00000189223	-1.33256	3.72269	82.999	8.20959e-20	2.42733e-19	654433	PAX8-AS1
ENSG00000189233	-1.83611	-3.34543	108.903	1.70419e-25	6.02568e-25	389643	NUGGC
ENSG00000189253	-1.39545	-4.38529	20.7361	5.27124e-06	9.11154e-06	642446	TRIM64B
ENSG00000189299	3.25799	-4.19692	38.4606	5.58717e-10	1.15597e-09	139628	FOXR2
ENSG00000189367	1.11982	0.144464	161.55	5.18722e-37	2.61569e-36	9729	KIAA0408
ENSG00000189377	-2.74245	-2.9651	39.8254	2.77717e-10	5.79965e-10	284340	CXCL17
ENSG00000189398	-2.03804	-3.93586	47.8839	4.52225e-12	1.0137e-11	10821	OR7E12P
ENSG00000189431	-2.70608	-0.218017	288.451	1.08152e-64	1.19508e-63	644943	RASSF10
ENSG00000196071	1.31115	0.698464	59.905	9.9547e-15	2.46174e-14	284521	OR2L13
ENSG00000196083	-2.43938	5.79975	788.667	1.57066e-173	2.15766e-171	3556	IL1RAP
ENSG00000196090	1.86945	5.67708	206.368	8.51659e-47	5.73603e-46	11122	PTPRT
ENSG00000196092	1.62838	0.212783	66.9749	2.74983e-16	7.19162e-16	5079	PAX5
ENSG00000196109	3.10116	0.440011	190.071	3.06746e-43	1.8526e-42	163223	ZNF676
ENSG00000196126	-1.38461	7.6614	160.65	8.16059e-37	4.09635e-36	3123	HLA-DRB1
ENSG00000196132	1.60349	5.67928	175.304	5.13779e-40	2.83525e-39	4661	MYT1
ENSG00000196136	-2.4706	2.67159	322.207	4.78737e-72	6.56877e-71	12	SERPINA3
ENSG00000196139	1.69868	4.76838	318.381	3.26175e-71	4.34701e-70	8644	AKR1C3
ENSG00000196141	-1.17363	6.43018	716.624	7.25732e-158	7.10911e-156	26010	SPATS2L
ENSG00000196154	-2.76095	3.55187	579.313	5.29106e-128	2.85005e-126	6275	S100A4
ENSG00000196166	1.25363	-3.24298	53.2916	2.87537e-13	6.75245e-13	389649	C8orf86
ENSG00000196172	1.13916	3.49589	266.894	5.39432e-60	5.25754e-59	148213	ZNF681
ENSG00000196188	1.10575	-3.89756	7.54771	0.00600862	0.00847486	1510	CTSE
ENSG00000196218	1.14535	5.37284	136.503	1.54861e-31	6.63331e-31	6261	RYR1
ENSG00000196262	-1.27553	8.54834	733.026	1.96884e-161	2.0315e-159	5478	PPIA
ENSG00000196273	-2.69145	-3.9813	58.067	2.53339e-14	6.16705e-14	283601	LINC00523
ENSG00000196289	-1.59919	-4.59057	34.146	5.11294e-09	1.01542e-08	441925	BECN2
ENSG00000196337	-2.26793	-3.52132	184.688	4.59195e-42	2.68125e-41	94027	CGB7
ENSG00000196350	2.99036	-1.64344	108.56	2.02624e-25	7.14151e-25	100287226	ZNF729
ENSG00000196353	-1.48536	3.79315	115.029	7.756e-27	2.85136e-26	131034	CPNE4
ENSG00000196358	1.74436	5.56561	582.507	1.0685e-128	5.89221e-127	84628	NTNG2
ENSG00000196372	1.24225	5.54235	1063.26	3.19002e-233	1.23433e-230	79754	ASB13
ENSG00000196411	-1.17252	4.55821	408.869	6.46179e-91	1.51686e-89	2050	EPHB4
ENSG00000196415	-1.24564	-1.67316	40.3813	2.08926e-10	4.38516e-10	5657	PRTN3
ENSG00000196420	-2.82518	-3.39929	301.186	1.81735e-67	2.17932e-66	6276	S100A5
ENSG00000196421	1.97285	2.06547	362.811	6.87861e-81	1.21811e-79	284739	C20orf204
ENSG00000196440	1.28728	5.19307	685.592	4.06236e-151	3.49934e-149	100131755	ARMCX4
ENSG00000196460	-2.24314	-1.4358	313.857	3.15483e-70	4.10322e-69	731220	RFX8
ENSG00000196468	-2.01	-3.85526	24.1223	9.04078e-07	1.62391e-06	8823	FGF16
ENSG00000196475	2.99196	-3.70028	126.748	2.10968e-29	8.43874e-29	2712	GK2
ENSG00000196503	-3.22409	0.0669324	825.998	1.20167e-181	1.85986e-179	132946	ARL9
ENSG00000196562	1.28953	8.21266	344.48	6.74778e-77	1.07668e-75	55959	SULF2
ENSG00000196569	-1.80208	4.91767	624.751	6.92414e-138	4.56231e-136	3908	LAMA2
ENSG00000196581	1.40065	4.41593	117.773	1.94443e-27	7.29508e-27	55966	AJAP1
ENSG00000196584	-1.11885	2.02554	190.947	1.97572e-43	1.20137e-42	7516	XRCC2
ENSG00000196604	-3.2966	-2.10289	368.239	4.52394e-82	8.25041e-81	728378	POTEF
ENSG00000196611	-1.84578	-0.374054	44.1943	2.97352e-11	6.46257e-11	4312	MMP1
ENSG00000196620	-2.85433	-4.29224	60.8158	6.26744e-15	1.56037e-14	7366	UGT2B15
ENSG00000196639	-1.47257	4.8087	385.741	7.00089e-86	1.42949e-84	3269	HRH1
ENSG00000196666	-1.3271	-0.257501	88.2285	5.83149e-21	1.79062e-20	399888	FAM180B
ENSG00000196684	-1.54677	-1.34019	113.443	1.72609e-26	6.28005e-26	84941	HSH2D
ENSG00000196734	1.10696	-4.49442	12.9231	0.000324558	0.000503605	353132	LCE1B
ENSG00000196735	-1.71814	5.4742	167.768	2.27307e-38	1.19016e-37	3117	HLA-DQA1
ENSG00000196747	-1.68825	-3.11867	49.3892	2.09898e-12	4.76577e-12	8329	HIST1H2AI
ENSG00000196748	-2.03875	-4.04516	79.7487	4.25196e-19	1.22519e-18	389383	CLPSL2
ENSG00000196805	1.08767	-4.57922	11.2072	0.000814804	0.00122914	6701	SPRR2B
ENSG00000196811	1.43151	-3.59992	84.2781	4.29841e-20	1.2835e-19	1146	CHRNG
ENSG00000196834	-3.99241	-2.66114	299.078	5.23282e-67	6.19823e-66	653269	POTEI
ENSG00000196844	1.04147	-3.3826	24.2203	8.59228e-07	1.54527e-06	399967	PATE2
ENSG00000196862	-1.29698	-4.06732	52.5635	4.16561e-13	9.72143e-13	285190	RGPD4
ENSG00000196866	-1.2951	-1.87279	64.2544	1.09348e-15	2.79924e-15	3013	HIST1H2AD
ENSG00000196890	1.8101	0.572895	336.225	4.23718e-75	6.4085e-74	128312	HIST3H2BB
ENSG00000196917	-1.17465	-0.290768	115.71	5.50233e-27	2.03217e-26	27198	HCAR1
ENSG00000196923	-1.1677	5.11269	317.379	5.39266e-71	7.14589e-70	9260	PDLIM7
ENSG00000196924	-1.073	9.34328	201.473	9.96307e-46	6.4918e-45	2316	FLNA
ENSG00000196932	-1.72909	0.389943	264.381	1.90379e-59	1.82638e-58	219623	TMEM26
ENSG00000196937	-1.13019	5.78844	806.911	1.69641e-177	2.52461e-175	10447	FAM3C
ENSG00000196944	1.04655	-4.48862	15.7107	7.38037e-05	0.000119377	127074	OR2T4
ENSG00000196954	-2.09189	3.67471	686.214	2.97561e-151	2.57768e-149	837	CASP4
ENSG00000196970	1.3174	-2.34194	40.1598	2.3402e-10	4.90255e-10	55999	NXF4
ENSG00000196990	1.255	4.34957	62.683	2.42801e-15	6.14173e-15	642968	FAM163B
ENSG00000197019	-1.13985	3.93016	266.475	6.6549e-60	6.47257e-59	29950	SERTAD1
ENSG00000197057	-1.33097	0.479793	85.2172	2.67323e-20	8.03701e-20	401124	DTHD1
ENSG00000197061	-1.95707	-2.43929	92.9317	5.41301e-22	1.71467e-21	8364	HIST1H4C
ENSG00000197093	-1.01654	5.3119	305.246	2.37124e-68	2.92823e-67	79690	GAL3ST4
ENSG00000197134	1.18728	1.39387	96.1263	1.07785e-22	3.50025e-22	113835	ZNF257
ENSG00000197153	-2.15339	-3.13557	83.7601	5.58622e-20	1.66141e-19	8356	HIST1H3J
ENSG00000197172	1.10215	-3.19653	4.42155	0.0354878	0.0466949	4105	MAGEA6
ENSG00000197177	1.11844	5.80217	172.996	1.63997e-39	8.90608e-39	84435	ADGRA1
ENSG00000197238	-1.5589	-2.41548	121.974	2.33859e-28	9.02322e-28	8363	HIST1H4J
ENSG00000197241	-1.38505	-4.49152	26.8099	2.24487e-07	4.14911e-07	155184	SLC2A7
ENSG00000197249	-1.97945	5.29246	328.749	1.80006e-73	2.58924e-72	5265	SERPINA1
ENSG00000197251	1.08008	-3.92864	26.1462	3.16527e-07	5.80863e-07	401253	LINC00336
ENSG00000197261	-3.6452	1.3264	587.216	1.01013e-129	5.73378e-128	135398	C6orf141
ENSG00000197273	-5.90066	-3.25237	159.088	1.79e-36	8.89295e-36	2980	GUCA2A
ENSG00000197299	-1.01943	4.31015	129.221	6.06839e-30	2.46948e-29	641	BLM
ENSG00000197360	2.42775	-0.35898	191.443	1.53962e-43	9.38895e-43	148198	ZNF98
ENSG00000197376	1.27875	-3.21238	64.8485	8.08827e-16	2.08057e-15	NA	AC089987.1
ENSG00000197385	-1.67129	-1.82434	186.816	1.57526e-42	9.31042e-42	344787	ZNF860
ENSG00000197405	-1.60317	4.10847	236.44	2.34953e-53	1.91124e-52	728	C5AR1
ENSG00000197409	-1.20538	-1.27497	93.4312	4.20565e-22	1.3377e-21	8351	HIST1H3D
ENSG00000197415	2.21849	4.45288	189.427	4.23941e-43	2.5531e-42	79674	VEPH1
ENSG00000197446	-1.44202	-4.08984	19.7205	8.96354e-06	1.53126e-05	1572	CYP2F1
ENSG00000197461	-2.13788	5.88662	1104.27	3.89669e-242	1.61546e-239	5154	PDGFA
ENSG00000197467	-1.71467	0.733969	216.371	5.59709e-49	4.00808e-48	1305	COL13A1
ENSG00000197487	-1.66284	-4.2573	27.4885	1.58029e-07	2.93998e-07	85569	GALP
ENSG00000197496	-2.22031	4.17464	995.178	2.00617e-218	5.82191e-216	81031	SLC2A10
ENSG00000197520	-1.03034	0.288926	93.5806	3.89995e-22	1.24182e-21	400823	FAM177B
ENSG00000197549	-1.09346	-4.48862	5.8356	0.015705	0.0213633	649179	PRAMENP
ENSG00000197558	1.38083	4.00131	198.922	3.58994e-45	2.29725e-44	23145	SSPO
ENSG00000197561	-1.36827	-1.66237	120.472	4.98584e-28	1.90255e-27	1991	ELANE
ENSG00000197576	-4.23015	0.511379	198.419	4.62122e-45	2.94499e-44	3201	HOXA4
ENSG00000197587	-3.63332	-1.95707	157.836	3.36131e-36	1.65717e-35	127343	DMBX1
ENSG00000197588	-1.7083	-3.7807	24.3237	8.1433e-07	1.46634e-06	606293	KLKP1
ENSG00000197594	-1.61308	1.66326	453.034	1.5769e-100	4.59917e-99	5167	ENPP1
ENSG00000197599	1.15711	1.70221	160.379	9.34875e-37	4.68366e-36	645811	CCDC154
ENSG00000197614	-2.44288	0.540841	247.749	8.0386e-56	6.99491e-55	8076	MFAP5
ENSG00000197616	1.05265	-1.8615	54.5732	1.49767e-13	3.55631e-13	4624	MYH6
ENSG00000197620	-1.05091	2.93667	292.199	1.64956e-65	1.86902e-64	91966	CXorf40A
ENSG00000197635	-3.43851	1.95932	1022.83	1.95768e-224	6.31243e-222	1803	DPP4
ENSG00000197646	-2.02094	1.69159	400.208	4.96081e-89	1.09686e-87	80380	PDCD1LG2
ENSG00000197705	-1.17853	-0.776868	65.3667	6.21807e-16	1.6063e-15	57565	KLHL14
ENSG00000197712	-1.75488	4.28255	760.28	2.33462e-167	2.80832e-165	92689	FAM114A1
ENSG00000197734	1.21104	-2.55124	116.25	4.18924e-27	1.55463e-26	283579	C14orf178
ENSG00000197745	1.37014	-4.48862	26.5535	2.56347e-07	4.72441e-07	404552	SCGB1D4
ENSG00000197747	-1.66524	6.76221	289.725	5.70903e-65	6.3619e-64	6281	S100A10
ENSG00000197757	-2.86603	0.170593	114.612	9.57184e-27	3.51003e-26	3223	HOXC6
ENSG00000197766	-1.48396	2.77531	232.168	2.00707e-52	1.57579e-51	1675	CFD
ENSG00000197769	-4.38234	0.424689	1192.9	2.13257e-261	1.12522e-258	440738	MAP1LC3C
ENSG00000197816	1.09529	1.80785	202.231	6.80787e-46	4.46347e-45	100499483	CCDC180
ENSG00000197826	-2.61835	-2.96981	86.1161	1.69673e-20	5.13242e-20	255119	CFAP299
ENSG00000197837	-1.09631	-1.07364	160.718	7.88641e-37	3.96044e-36	121504	HIST4H4
ENSG00000197888	-2.64291	-2.7362	74.6802	5.53481e-18	1.53337e-17	7367	UGT2B17
ENSG00000197891	1.25516	-3.33368	46.9153	7.4122e-12	1.64782e-11	116085	SLC22A12
ENSG00000197901	2.14868	2.17736	175.326	5.08061e-40	2.80703e-39	9356	SLC22A6
ENSG00000197903	-1.43642	2.71141	272.773	2.82133e-61	2.84658e-60	85236	HIST1H2BK
ENSG00000197915	1.07957	-1.75016	37.165	1.08542e-09	2.22078e-09	388697	HRNR
ENSG00000197921	1.26321	3.81017	81.8022	1.50413e-19	4.40241e-19	388585	HES5
ENSG00000197948	-1.25163	3.32296	579.956	3.83437e-128	2.07987e-126	89848	FCHSD1
ENSG00000197956	-1.48901	7.95262	327.765	2.94887e-73	4.20264e-72	6277	S100A6
ENSG00000197959	1.46379	6.70091	372.63	5.00669e-83	9.45002e-82	26052	DNM3
ENSG00000197977	-1.80618	5.92879	334.315	1.10391e-74	1.64918e-73	54898	ELOVL2
ENSG00000198010	1.11161	2.66746	49.2636	2.23777e-12	5.07492e-12	9228	DLGAP2
ENSG00000198028	2.27441	1.4801	120.947	3.92473e-28	1.50085e-27	147741	ZNF560
ENSG00000198033	-1.58405	-4.40337	39.4438	3.37638e-10	7.03644e-10	7278	TUBA3C
ENSG00000198054	-1.35815	-4.41892	20.6716	5.45192e-06	9.41684e-06	84677	DSCR8
ENSG00000198088	-2.98297	-1.47637	436.291	6.94404e-97	1.85089e-95	54830	NUP62CL
ENSG00000198099	-2.32255	-3.39069	98.9354	2.60869e-23	8.62356e-23	127	ADH4
ENSG00000198105	1.25577	4.52136	869.522	4.14577e-191	7.3472e-189	57209	ZNF248
ENSG00000198128	2.2867	-4.21198	63.0486	2.01667e-15	5.11627e-15	391192	OR2L3
ENSG00000198156	1.13284	-0.41542	128.906	7.10988e-30	2.88622e-29	728741	NPIPB6
ENSG00000198157	1.25854	5.00194	327.607	3.19173e-73	4.53762e-72	79366	HMGN5
ENSG00000198203	-1.30726	-0.240795	70.2666	5.18068e-17	1.38837e-16	6819	SULT1C2
ENSG00000198216	1.11455	4.78891	86.4679	1.42027e-20	4.30568e-20	777	CACNA1E
ENSG00000198336	-1.52124	-2.44677	146.2	1.17403e-33	5.38767e-33	4635	MYL4
ENSG00000198353	-1.61022	1.7998	154.925	1.45409e-35	7.01977e-35	3221	HOXC4
ENSG00000198354	1.00841	-0.543074	23.9961	9.65308e-07	1.73162e-06	340578	DCAF12L2
ENSG00000198400	-2.20691	1.4964	305.078	2.57965e-68	3.1822e-67	4914	NTRK1
ENSG00000198445	3.24639	-4.15803	134.106	5.17948e-31	2.17523e-30	150160	CCT8L2
ENSG00000198502	-1.21593	6.0376	96.6309	8.35333e-23	2.71955e-22	3127	HLA-DRB5
ENSG00000198515	1.07165	-1.66386	72.6993	1.50989e-17	4.11814e-17	1259	CNGA1
ENSG00000198523	1.88371	2.61645	132.25	1.31896e-30	5.48174e-30	5350	PLN
ENSG00000198535	-2.56446	-0.488078	218.992	1.50072e-49	1.08674e-48	145741	C2CD4A
ENSG00000198542	-2.48513	0.500481	423.307	4.6511e-94	1.17115e-92	9358	ITGBL1
ENSG00000198570	-2.64881	-0.304877	82.8219	8.97918e-20	2.65048e-19	343035	RD3
ENSG00000198576	-1.36453	6.46396	148.278	4.1245e-34	1.91203e-33	23237	ARC
ENSG00000198610	1.50784	-3.70195	23.0343	1.59139e-06	2.82331e-06	1109	AKR1C4
ENSG00000198625	-1.10166	5.9775	191.579	1.43765e-43	8.77638e-43	4194	MDM4
ENSG00000198633	1.36255	-0.0949717	311.289	1.14398e-69	1.46652e-68	147658	ZNF534
ENSG00000198643	-1.3503	-2.5061	96.7541	7.84942e-23	2.55944e-22	131177	FAM3D
ENSG00000198670	1.30238	-1.99495	108.39	2.20723e-25	7.76881e-25	4018	LPA
ENSG00000198673	1.36346	4.09212	118.592	1.28657e-27	4.85993e-27	338811	FAM19A2
ENSG00000198681	-2.85678	-4.04445	25.2021	5.16271e-07	9.3866e-07	4100	MAGEA1
ENSG00000198685	1.32185	-4.37723	30.385	3.54265e-08	6.78151e-08	23434	LINC01565
ENSG00000198691	-3.68252	1.60074	555.078	9.89345e-123	4.72605e-121	24	ABCA4
ENSG00000198711	1.48471	0.191598	260.761	1.17136e-58	1.09699e-57	619518	SSBP3-AS1
ENSG00000198715	-1.31493	4.52563	647.629	7.32322e-143	5.32965e-141	112770	GLMP
ENSG00000198719	1.32509	6.33986	163.398	2.04798e-37	1.04313e-36	28514	DLL1
ENSG00000198732	2.9022	9.13317	523.813	6.26558e-116	2.51664e-114	64093	SMOC1
ENSG00000198734	2.06046	5.05237	116.171	4.35983e-27	1.6169e-26	2153	F5
ENSG00000198739	1.24763	4.8402	253.713	4.02691e-57	3.63769e-56	347731	LRRTM3
ENSG00000198759	-1.80251	-1.13312	157.231	4.55784e-36	2.23615e-35	25975	EGFL6
ENSG00000198768	-5.79118	0.623493	494.047	1.87632e-109	6.58016e-108	164284	APCDD1L
ENSG00000198774	-3.07746	2.12791	333.628	1.55807e-74	2.32171e-73	9182	RASSF9
ENSG00000198785	2.74338	3.69555	336.926	2.98017e-75	4.52502e-74	116443	GRIN3A
ENSG00000198796	-1.90715	0.455955	118.558	1.30873e-27	4.93879e-27	115701	ALPK2
ENSG00000198821	-1.01041	0.123546	195.915	1.62659e-44	1.02117e-43	919	CD247
ENSG00000198826	-1.20107	3.46368	197.908	5.97442e-45	3.79798e-44	9824	ARHGAP11A
ENSG00000198829	-1.00741	0.283603	90.0587	2.31199e-21	7.18736e-21	56670	SUCNR1
ENSG00000198838	-1.80194	4.2688	284.868	6.52808e-64	7.10196e-63	6263	RYR3
ENSG00000198846	1.41647	5.36758	317.135	6.09398e-71	8.04308e-70	9760	TOX
ENSG00000198848	-1.76096	0.458523	156.171	7.76979e-36	3.7848e-35	1066	CES1
ENSG00000198851	-1.61296	0.649896	173.955	1.01256e-39	5.53642e-39	916	CD3E
ENSG00000198856	-1.31434	5.24023	672.046	3.58557e-148	2.88037e-146	58505	OSTC
ENSG00000198865	-1.5595	2.34448	407.578	1.23426e-90	2.86833e-89	100129792	CCDC152
ENSG00000198883	1.04517	1.22053	40.0834	2.4335e-10	5.09479e-10	114824	PNMA5
ENSG00000198885	-1.3276	2.68332	211.343	6.99462e-48	4.87796e-47	150771	ITPRIPL1
ENSG00000198889	-1.40357	-4.52577	15.6349	7.68221e-05	0.000124009	139170	DCAF12L1
ENSG00000198901	-1.19524	4.80279	217.782	2.75591e-49	1.98638e-48	9055	PRC1
ENSG00000198910	1.82189	6.33511	131.455	1.96864e-30	8.13817e-30	3897	L1CAM
ENSG00000198930	-1.08988	-0.51154	152.128	5.94006e-35	2.8236e-34	158511	CSAG1
ENSG00000198934	1.05248	4.34031	137.456	9.58292e-32	4.13219e-31	57692	MAGEE1
ENSG00000198964	1.01826	5.04365	534.857	2.47937e-118	1.05811e-116	259230	SGMS1
ENSG00000199038	-1.09738	-3.80754	27.3098	1.73329e-07	3.21637e-07	406992	MIR210
ENSG00000199085	-2.02566	-4.5367	71.5141	2.75279e-17	7.44423e-17	406940	MIR148A
ENSG00000199158	1.64208	-4.44677	29.2596	6.33022e-08	1.19933e-07	407053	MIR96
ENSG00000199165	-1.36662	-4.5387	30.9619	2.63149e-08	5.06488e-08	406881	MIRLET7A1
ENSG00000199172	1.1577	-2.56669	100.859	9.87618e-24	3.30525e-23	442903	MIR331
ENSG00000199179	-1.30293	-4.33671	38.3158	6.01721e-10	1.24262e-09	406891	MIRLET7I
[truncated: 2,692 more rows]

## Sheet: AML_deg
	logFC	logCPM	LR	PValue	FDR	entrezgene	external_gene_name
ENSG00000005108	2.61202	4.41962	16.3888	5.15894e-05	0.00893805	221981	THSD7A
ENSG00000009950	2.09096	0.0552488	25.5272	4.36196e-07	0.000278809	51085	MLXIPL
ENSG00000012171	1.15672	2.00701	21.3811	3.76473e-06	0.00129364	7869	SEMA3B
ENSG00000018236	2.58646	0.587037	13.4678	0.000242691	0.0263286	1272	CNTN1
ENSG00000027644	1.95799	-0.777016	20.6725	5.44944e-06	0.00165024	3645	INSRR
ENSG00000036530	-3.04251	2.19453	11.5591	0.000674168	0.0481584	10858	CYP46A1
ENSG00000041982	1.50024	3.30989	14.7982	0.000119651	0.0165346	3371	TNC
ENSG00000057019	1.11834	4.1005	17.2607	3.25854e-05	0.0063042	131566	DCBLD2
ENSG00000064692	3.58248	2.11	21.1832	4.17407e-06	0.00136486	9627	SNCAIP
ENSG00000065054	-1.46146	4.76157	12.0031	0.000531109	0.0411008	9351	SLC9A3R2
ENSG00000066230	1.18948	2.37818	13.5645	0.000230508	0.025416	6550	SLC9A3
ENSG00000157542	3.36234	0.874833	22.886	1.71898e-06	0.000739033	3763	KCNJ6
ENSG00000158104	-1.50133	1.33859	17.6041	2.72007e-05	0.00563832	3242	HPD
ENSG00000158186	-2.20975	2.83446	11.4175	0.000727564	0.0496798	22808	MRAS
ENSG00000158806	1.25496	3.5186	13.9404	0.000188703	0.0224292	10361	NPM2
ENSG00000158815	1.4231	2.57209	13.3373	0.000260184	0.0276801	8822	FGF17
ENSG00000159167	-4.39232	-2.77924	12.3411	0.000443092	0.0371366	6781	STC1
ENSG00000160200	1.08022	-1.3192	12.5672	0.000392582	0.0354638	875	CBS
ENSG00000160781	1.15697	4.10268	26.7062	2.36859e-07	0.000177384	79957	PAQR6
ENSG00000161896	3.29785	-3.12534	25.2671	4.99146e-07	0.000289704	117283	IP6K3
ENSG00000162510	1.37516	0.0757349	23.5828	1.19651e-06	0.000544671	4146	MATN1
ENSG00000162639	-1.22574	5.28034	16.2146	5.6556e-05	0.00946264	113802	HENMT1
ENSG00000162849	-2.27354	4.99349	20.4888	5.99812e-06	0.00171917	55083	KIF26B
ENSG00000162897	-5.05701	-2.37035	16.4551	4.98173e-05	0.0088966	83953	FCAMR
ENSG00000162913	1.28638	2.2275	21.5529	3.44197e-06	0.0012264	574407	OBSCN-AS1
ENSG00000067836	-1.49469	6.1496	18.9783	1.32211e-05	0.00319731	79641	ROGDI
ENSG00000069011	-5.43691	3.02109	13.3742	0.000255108	0.0274194	5307	PITX1
ENSG00000070371	-2.64709	5.78155	13.5647	0.000230484	0.025416	8218	CLTCL1
ENSG00000070808	-3.96296	-1.51602	16.6394	4.5202e-05	0.00826307	815	CAMK2A
ENSG00000072952	-1.42704	2.81807	13.8166	0.000201548	0.0233957	10335	MRVI1
ENSG00000074047	-5.20884	2.61943	12.7543	0.000355186	0.03325	2736	GLI2
ENSG00000074181	1.55889	4.3779	14.6839	0.000127129	0.01724	4854	NOTCH3
ENSG00000075461	-3.37056	1.47161	12.1056	0.000502706	0.0396966	27092	CACNG4
ENSG00000076356	-1.9969	3.19083	20.0933	7.37538e-06	0.00201443	5362	PLXNA2
ENSG00000083067	1.86346	-2.33387	15.7537	7.21471e-05	0.0110195	80036	TRPM3
ENSG00000083782	8.00343	-0.503077	23.9187	1.00493e-06	0.000503971	1833	EPYC
ENSG00000084628	4.75998	-0.148559	43.0571	5.31647e-11	9.60367e-08	79570	NKAIN1
ENSG00000085276	-5.39267	3.64432	14.6918	0.000126594	0.01724	2122	MECOM
ENSG00000085563	1.51483	4.28007	13.0847	0.000297718	0.0301827	5243	ABCB1
ENSG00000091181	-3.08647	2.83127	13.9112	0.000191657	0.0225863	3568	IL5RA
ENSG00000163606	-1.78868	2.28648	13.5605	0.000230995	0.025416	131450	CD200R1
ENSG00000163701	-2.99127	5.45742	13.0419	0.000304592	0.0306562	132014	IL17RE
ENSG00000164161	1.41999	1.86559	11.6466	0.000643215	0.0465198	64399	HHIP
ENSG00000164379	3.77702	-0.385547	12.4827	0.000410733	0.0358481	94234	FOXQ1
ENSG00000164822	2.91009	-3.63709	14.8907	0.000113923	0.0160293	1671	DEFA6
ENSG00000165120	2.12706	-3.78148	12.43	0.000422486	0.0364626	136263	SSMEM1
ENSG00000165124	2.46992	0.610629	19.5284	9.91145e-06	0.00258544	79987	SVEP1
ENSG00000165140	-2.46127	4.26419	14.6751	0.000127725	0.01724	2203	FBP1
ENSG00000166278	-3.03476	3.41886	16.4939	4.88081e-05	0.00878395	717	C2
ENSG00000166342	3.3345	1.80906	26.5032	2.63106e-07	0.000185099	81832	NETO1
ENSG00000166407	4.13847	-0.351995	33.7274	6.34018e-09	7.00922e-06	4004	LMO1
ENSG00000166689	-2.09964	2.61382	18.5599	1.64651e-05	0.00371119	144100	PLEKHA7
ENSG00000166707	1.51922	1.13978	23.8887	1.0207e-06	0.000503971	644353	ZCCHC18
ENSG00000167037	1.38123	0.544467	12.519	0.000402832	0.0357329	129049	SGSM1
ENSG00000167244	1.76637	3.82094	13.2354	0.000274708	0.0286979	3481	IGF2
ENSG00000167549	1.12907	3.22947	11.478	0.000704241	0.0493583	84940	CORO6
ENSG00000167680	-2.06386	2.52643	16.0509	6.16631e-05	0.010153	10501	SEMA6B
ENSG00000168004	-3.89734	0.963285	12.8589	0.000335875	0.0327523	117245	HRASLS5
ENSG00000168917	1.10471	2.77383	17.5	2.87301e-05	0.00590263	80723	SLC35G2
ENSG00000169855	-6.2984	3.91262	16.8459	4.05418e-05	0.00765219	6091	ROBO1
ENSG00000170365	1.35392	4.45554	17.7317	2.54354e-05	0.00541751	4086	SMAD1
ENSG00000170412	-1.76865	2.67521	12.8439	0.000338584	0.0327523	55890	GPRC5C
ENSG00000170579	-1.67427	-0.768691	11.4092	0.000730801	0.0497545	9229	DLGAP1
ENSG00000170627	-3.61664	4.65831	20.7291	5.29058e-06	0.00163768	121355	GTSF1
ENSG00000171433	-2.48723	0.828212	13.7719	0.000206396	0.0236524	392465	GLOD5
ENSG00000171502	1.34332	5.71555	20.5783	5.72415e-06	0.00168354	255631	COL24A1
ENSG00000171773	2.24486	-1.36031	26.5562	2.55978e-07	0.000185099	115861	NXNL1
ENSG00000171903	-3.30285	1.05572	11.6833	0.00063065	0.0457537	57834	CYP4F11
ENSG00000172771	1.29479	1.93111	22.3698	2.24886e-06	0.000884909	90288	EFCAB12
ENSG00000173809	3.36722	0.207596	67.7581	1.84835e-16	8.58225e-13	91646	TDRD12
ENSG00000175874	2.49888	-0.130313	16.8114	4.12837e-05	0.00769476	200407	CREG2
ENSG00000176485	-2.53698	2.25294	14.7042	0.000125769	0.01724	11145	PLA2G16
ENSG00000177283	-2.21326	1.88779	12.2346	0.000469105	0.0380795	8325	FZD8
ENSG00000177675	-2.60622	1.13816	12.6209	0.000381463	0.0349484	283316	CD163L1
ENSG00000178602	1.79616	-3.84074	12.7726	0.000351728	0.03325	150677	OTOS
ENSG00000178776	2.95219	-3.05078	16.7688	4.22225e-05	0.00777965	389336	C5orf46
ENSG00000178860	2.41218	0.576621	34.4161	4.45017e-09	5.43764e-06	9242	MSC
ENSG00000179673	1.7864	-1.19726	16.2113	5.66552e-05	0.00946264	388394	RPRML
ENSG00000180061	-2.40831	3.24172	21.5324	3.47897e-06	0.0012264	284417	TMEM150B
ENSG00000182310	1.06428	2.03383	13.8551	0.000197464	0.0230368	147650	SPACA6
ENSG00000182612	2.62225	1.03002	53.9755	2.03004e-13	5.89117e-10	83882	TSPAN10
ENSG00000183092	2.12935	4.27029	18.5255	1.67649e-05	0.00374244	57596	BEGAIN
ENSG00000184735	2.19914	-3.81766	18.7273	1.5081e-05	0.00353658	168400	DDX53
ENSG00000185332	-3.25718	3.03173	12.4535	0.000417219	0.0362369	284186	TMEM105
ENSG00000185518	-3.02294	2.24288	17.0297	3.67989e-05	0.00700264	9899	SV2B
ENSG00000186047	-3.13349	0.989042	27.4992	1.57159e-07	0.000122447	220107	DLEU7
ENSG00000186188	-2.94075	0.00596186	12.0788	0.000509971	0.0401338	338557	FFAR4
ENSG00000186340	-2.15251	1.57988	24.575	7.14735e-07	0.00037712	7058	THBS2
ENSG00000186451	-2.31106	-1.3306	11.7446	0.000610201	0.0449728	353324	SPATA12
ENSG00000186684	5.20383	-1.15325	86.0104	1.78996e-20	1.03889e-16	339761	CYP27C1
ENSG00000187492	1.13558	0.497384	11.4502	0.000714871	0.0493583	389118	CDHR4
ENSG00000187701	2.149	-3.8454	20.7574	5.21311e-06	0.00163768	403239	OR2T27
ENSG00000187833	2.00755	-3.70748	13.0219	0.000307873	0.0308085	388960	C2orf78
ENSG00000187942	-2.45091	5.28662	22.2011	2.45531e-06	0.000939789	401944	LDLRAD2
ENSG00000188626	-3.77302	2.44538	15.0507	0.00010466	0.0149066	653720	GOLGA8M
ENSG00000188681	-1.9684	1.28987	15.8901	6.71285e-05	0.010748	100132288	TEKT4P2
ENSG00000196090	2.3831	-3.58548	13.7926	0.000204137	0.0235783	11122	PTPRT
ENSG00000196511	-1.16573	3.36102	15.5721	7.94187e-05	0.0118191	27010	TPK1
ENSG00000196632	-3.50356	2.14618	12.005	0.000530593	0.0411008	65267	WNK3
ENSG00000196668	1.98102	3.47731	34.1939	4.9884e-09	5.79053e-06	100287569	LINC00173
ENSG00000197093	1.23953	2.92808	27.4861	1.58227e-07	0.000122447	79690	GAL3ST4
ENSG00000197191	1.1496	0.300459	22.3964	2.21789e-06	0.000884909	375791	CYSRT1
ENSG00000197251	1.72275	-3.13673	14.6426	0.000129946	0.0174137	401253	LINC00336
ENSG00000197558	1.07254	4.68238	14.3524	0.000151587	0.0194433	23145	SSPO
ENSG00000198010	2.43196	2.21482	14.4643	0.00014284	0.0188419	9228	DLGAP2
ENSG00000198049	2.26634	1.02556	29.7174	4.99835e-08	4.46314e-05	553	AVPR1B
ENSG00000198156	1.36625	-0.312332	23.7083	1.121e-06	0.000529336	728741	NPIPB6
ENSG00000198569	1.25874	1.3128	30.5691	3.22184e-08	3.1166e-05	142680	SLC34A3
ENSG00000198752	-1.30312	5.51972	12.3101	0.000450519	0.0374879	9578	CDC42BPB
ENSG00000198848	-5.34634	4.70849	14.8378	0.000117161	0.0162875	1066	CES1
ENSG00000203690	1.90626	-3.6948	11.8008	0.000592054	0.0443391	6953	TCP10
ENSG00000203989	4.31875	-3.30951	23.849	1.04198e-06	0.000503971	727940	RHOXF2B
ENSG00000204385	-2.42739	0.0564987	12.0093	0.000529357	0.0411008	80736	SLC44A4
ENSG00000204421	1.29358	0.280006	13.3192	0.000262699	0.027722	80740	LY6G6C
ENSG00000204571	2.02323	-3.64926	11.6885	0.000628889	0.0457537	440051	KRTAP5-11
ENSG00000204580	1.58803	2.8189	18.028	2.17683e-05	0.00474545	780	DDR1
ENSG00000205029	1.50901	-3.8642	14.3052	0.000155431	0.0197185	390144	OR5D16
ENSG00000205403	2.09842	0.769211	14.4375	0.000144887	0.0188971	3426	CFI
ENSG00000095587	2.62358	0.94214	25.2892	4.93468e-07	0.000289704	7093	TLL2
ENSG00000096006	3.01771	0.296762	16.4155	5.0867e-05	0.00893805	10321	CRISP3
ENSG00000096088	1.98098	-1.58841	19.4284	1.04441e-05	0.00266451	5225	PGC
ENSG00000099869	2.50442	-2.95699	19.9181	8.083e-06	0.00215695	51214	IGF2-AS
ENSG00000100031	-1.32931	5.02204	11.57	0.000670254	0.0480266	2678	GGT1
ENSG00000100142	1.1678	0.123329	18.6149	1.59962e-05	0.00364581	5435	POLR2F
ENSG00000100628	-1.395	1.58064	11.8334	0.000581761	0.043743	51676	ASB2
ENSG00000101197	5.24232	0.559091	42.0714	8.80019e-11	1.36203e-07	79444	BIRC7
ENSG00000101198	5.1276	-0.859478	46.148	1.0965e-11	2.31421e-08	128414	NKAIN4
ENSG00000101638	1.77524	-0.430366	13.3449	0.000259129	0.0276801	29906	ST8SIA5
ENSG00000102854	-4.36191	4.73899	15.8362	6.90685e-05	0.0109081	10232	MSLN
ENSG00000103313	-2.51755	5.02596	13.5754	0.00022917	0.025416	4210	MEFV
ENSG00000103375	1.50401	-1.94444	12.8512	0.000337261	0.0327523	343	AQP8
ENSG00000103723	1.82338	0.144347	13.229	0.000275656	0.0286979	8120	AP3B2
ENSG00000104290	1.8113	3.05896	17.0994	3.54732e-05	0.00680616	7976	FZD3
ENSG00000104321	2.39735	-0.611055	20.1208	7.27035e-06	0.00200939	8989	TRPA1
ENSG00000104879	-1.57924	1.45548	16.3497	5.26643e-05	0.0090567	1158	CKM
ENSG00000211448	2.27317	-2.35199	25.5354	4.3433e-07	0.000278809	1734	DIO2
ENSG00000212916	-1.20506	3.26292	14.8485	0.000116502	0.0162875	54627	MAP10
ENSG00000213199	1.74062	3.10128	41.8783	9.71361e-11	1.40945e-07	9311	ASIC3
ENSG00000213420	1.20318	2.28455	19.5015	1.00523e-05	0.00259304	221914	GPC2
ENSG00000213949	1.69826	2.42949	15.7661	7.16762e-05	0.0110195	3672	ITGA1
ENSG00000221081	2.56635	-3.84074	33.1618	8.47988e-09	8.94859e-06	100302169	MIR320D2
ENSG00000225434	-1.94385	1.92958	17.6121	2.70856e-05	0.00563832	100507540	LINC01504
ENSG00000225778	-2.58915	3.57695	13.0392	0.00030503	0.0306562	219731	PROSER2-AS1
ENSG00000226237	-3.33156	-2.50584	11.8416	0.000579211	0.043743	100506834	GAS1RR
ENSG00000227825	-2.52322	3.04048	16.4021	5.12281e-05	0.00893805	121456	SLC9A7P1
ENSG00000229140	-3.04331	1.92702	32.7764	1.03391e-08	1.04362e-05	137196	CCDC26
ENSG00000231473	1.13873	-0.41253	24.7938	6.38024e-07	0.000352676	100862704	RB1-DT
ENSG00000232352	1.00692	-0.329372	12.3858	0.000432615	0.0365221	101928931	SEMA3B-AS1
ENSG00000105492	-2.24001	3.03578	13.2032	0.000279466	0.0288359	946	SIGLEC6
ENSG00000105641	1.29849	1.0297	11.4424	0.000717876	0.0493583	6528	SLC5A5
ENSG00000105642	1.41265	0.675517	12.5978	0.000386193	0.0351602	3780	KCNN1
ENSG00000105974	-2.90794	3.2728	12.517	0.000403258	0.0357329	857	CAV1
ENSG00000106211	-1.00048	6.2194	11.622	0.000651748	0.0469906	3315	HSPB1
ENSG00000107317	-2.88449	5.49846	11.7063	0.000622901	0.0454757	5730	PTGDS
ENSG00000109193	-3.08159	0.163325	12.4132	0.000426307	0.0365221	6783	SULT1E1
ENSG00000109654	1.1542	1.65699	14.3816	0.000149252	0.0192502	23321	TRIM2
ENSG00000109762	1.2747	1.79059	12.5821	0.000389457	0.0353189	83891	SNX25
ENSG00000109771	1.31218	1.38708	15.4814	8.33201e-05	0.0120898	55805	LRP2BP
ENSG00000110375	1.09402	-1.96839	15.8704	6.78327e-05	0.0107863	7379	UPK2
ENSG00000110427	3.13103	-1.66875	49.2103	2.29939e-12	5.9314e-09	25758	KIAA1549L
ENSG00000233098	-4.46039	1.94425	11.5096	0.000692389	0.0488587	339260	CCDC144NL-AS1
ENSG00000233124	1.94711	-3.78148	12.1874	0.000481137	0.0387736	103625683	LINC00456
ENSG00000233198	1.35433	0.729604	25.6267	4.14277e-07	0.000278809	643596	RNF224
ENSG00000233540	-3.38533	-3.25578	15.5064	8.2227e-05	0.0120062	100874284	DNM3-IT1
ENSG00000234076	-6.08501	-0.615527	14.2573	0.000159439	0.0199007	100874043	TPRG1-AS1
ENSG00000235470	1.90669	-3.79494	13.5171	0.0002364	0.0257665	102724341	NEURL1-AS1
ENSG00000235531	2.44573	0.449188	25.4534	4.532e-07	0.000278809	100132891	MSC-AS1
ENSG00000235590	-1.95354	-1.8454	12.671	0.000371371	0.0343496	149775	GNAS-AS1
ENSG00000237152	-2.49868	-0.451086	14.2701	0.000158362	0.0198731	100874074	DLEU7-AS1
ENSG00000238266	-5.14408	2.46986	20.5767	5.72878e-06	0.00168354	100507127	LINC00707
ENSG00000239697	-1.68717	3.94233	14.4477	0.000144107	0.0188971	8742	TNFSF12
ENSG00000241388	1.17801	-2.44444	12.7405	0.000357813	0.0333614	283460	HNF1A-AS1
ENSG00000241484	1.47884	-0.786509	17.9135	2.31178e-05	0.00496948	23779	ARHGAP8
ENSG00000246082	-2.35866	2.34051	15.5439	8.06118e-05	0.0119203	152195	NUDT16P1
ENSG00000248746	1.02635	-0.94194	14.1498	0.000168817	0.0206277	89	ACTN3
ENSG00000250510	1.09657	5.05013	12.9335	0.000322761	0.0318432	27239	GPR162
ENSG00000250582	1.72593	-0.611055	19.2367	1.1547e-05	0.00288253	101927659	SMAD1-AS2
ENSG00000250902	1.58848	-2.56997	12.3891	0.000431837	0.0365221	104326058	SMAD1-AS1
ENSG00000251209	-5.89682	0.371727	17.2759	3.23257e-05	0.0063042	91948	LINC00923
ENSG00000112782	1.61231	-0.199494	24.7117	6.65794e-07	0.000359467	53405	CLIC5
ENSG00000113361	-5.31939	1.83478	12.5206	0.000402488	0.0357329	1004	CDH6
ENSG00000114349	2.29037	-2.75931	23.3056	1.38195e-06	0.000616987	2779	GNAT1
ENSG00000115602	-4.56538	3.77968	20.7529	5.22524e-06	0.00163768	9173	IL1RL1
ENSG00000115850	-2.56307	2.1812	15.7948	7.05966e-05	0.0109265	3938	LCT
ENSG00000116039	1.10197	-1.0643	12.6223	0.000381174	0.0349484	525	ATP6V1B1
ENSG00000117407	-1.95773	4.6803	12.8005	0.000346534	0.03325	9048	ARTN
ENSG00000118492	-2.13066	-1.66051	12.4937	0.000408319	0.0357718	79747	ADGB
ENSG00000253267	3.44191	-2.95952	17.4108	3.01107e-05	0.00605065	100507435	DLGAP2-AS1
ENSG00000253696	1.50358	-1.3898	11.7103	0.000621565	0.0454757	104266957	KBTBD11-OT1
ENSG00000254349	4.60105	-2.81995	36.688	1.38631e-09	1.78803e-06	441355	MIR2052HG
ENSG00000254521	-2.38928	3.86434	16.2788	5.46721e-05	0.00933286	89858	SIGLEC12
ENSG00000258102	1.37947	1.95267	56.0951	6.90507e-14	2.29012e-10	643246	MAP1LC3B2
ENSG00000258545	2.77062	1.46633	100.922	9.56669e-24	1.1105e-19	101928969	RHOXF1-AS1
ENSG00000259070	2.57037	0.147576	16.2501	5.55058e-05	0.009406	283547	LINC00639
ENSG00000262075	1.31493	1.06909	13.4013	0.000251448	0.0271517	26102	DKFZP434A062
ENSG00000263750	3.15015	-3.72885	19.9958	7.76135e-06	0.0020952	100847083	MIR548AV
ENSG00000263763	-3.52265	-2.60709	18.6124	1.60179e-05	0.00364581	100500839	MIR3686
ENSG00000263934	1.77483	-0.871908	23.6759	1.14002e-06	0.000529336	780851	SNORD3A
ENSG00000264764	2.00878	-2.7267	11.5264	0.000686162	0.0487154	100616157	MIR4772
ENSG00000265028	1.79616	-3.84074	12.4071	0.000427709	0.0365221	NA	MIR4792
ENSG00000265185	1.76117	2.34985	17.6319	2.68052e-05	0.00563832	26851	SNORD3B-1
ENSG00000265929	1.55963	-1.24188	20.6641	5.47332e-06	0.00165024	100847062	MIR5195
ENSG00000266256	-1.9958	-1.62802	11.4495	0.000715125	0.0493583	400660	LINC00683
ENSG00000266463	3.04449	-3.75931	22.6045	1.99014e-06	0.000826558	100423014	MIR3196
ENSG00000268649	-2.9646	-2.7267	11.7746	0.000600459	0.0446803	NA	AL132655.2
ENSG00000120057	1.26371	0.957275	13.3306	0.000261111	0.0276801	6425	SFRP5
ENSG00000120262	-2.90028	1.40093	15.1658	9.84713e-05	0.0141118	80129	CCDC170
ENSG00000121053	-2.75254	3.93651	15.8231	6.9547e-05	0.0109095	8288	EPX
ENSG00000121440	-3.217	-0.806821	15.5223	8.15377e-05	0.0119809	23024	PDZRN3
ENSG00000121764	2.11559	1.59534	57.8405	2.84262e-14	1.09991e-10	3061	HCRTR1
ENSG00000123342	-2.06187	3.80616	11.8352	0.000581211	0.043743	4327	MMP19
ENSG00000125726	-2.83021	1.53553	11.7508	0.000608166	0.0449655	970	CD70
ENSG00000125810	-1.9444	7.42693	13.5615	0.000230872	0.025416	22918	CD93
ENSG00000125999	2.66424	-2.47121	22.601	1.99377e-06	0.000826558	92747	BPIFB1
ENSG00000126890	7.225	-0.981798	106.998	4.45624e-25	1.03456e-20	30848	CTAG2
ENSG00000127533	-2.09589	1.53609	13.1185	0.000292392	0.0300362	9002	F2RL3
ENSG00000128242	1.8821	-1.18761	21.5283	3.48648e-06	0.0012264	9514	GAL3ST1
ENSG00000272168	1.81099	3.88924	14.2905	0.00015665	0.0197651	401237	CASC15
ENSG00000272380	1.71011	-3.85477	13.7681	0.000206816	0.0236524	100616244	MIR3976
ENSG00000272620	-4.30428	1.95936	16.3911	5.15275e-05	0.00893805	84740	AFAP1-AS1
ENSG00000274012	1.37659	6.18492	18.6994	1.53028e-05	0.00355271	378706	RN7SL2
ENSG00000274380	2.61369	-2.28556	42.4798	7.14142e-11	1.18425e-07	102466984	MIR6801
ENSG00000275572	1.37999	1.67796	15.1816	9.76489e-05	0.0140809	402635	GRIFIN
ENSG00000275620	4.35975	-1.27452	94.1565	2.91535e-22	2.25609e-18	100192386	FLJ16779
ENSG00000275688	1.99897	-3.8361	15.6623	7.57192e-05	0.0113413	348249	CCL15-CCL14
ENSG00000276231	-1.00052	5.92849	13.204	0.000279349	0.0288359	146850	PIK3R6
ENSG00000128422	-4.19564	2.06522	12.2764	0.000458717	0.0377007	3872	KRT17
ENSG00000128602	1.5116	3.7262	15.7078	7.39174e-05	0.0111433	6608	SMO
ENSG00000129214	1.09197	-0.011285	22.1902	2.46929e-06	0.000939789	6462	SHBG
ENSG00000131183	2.04002	-1.89407	25.0273	5.6525e-07	0.000320069	6569	SLC34A1
ENSG00000131721	1.74691	-2.66154	13.0878	0.000297226	0.0301827	84528	RHOXF2
ENSG00000131773	1.91777	1.04032	17.2631	3.25444e-05	0.0063042	10656	KHDRBS3
ENSG00000132702	1.22963	-1.28477	16.0792	6.07468e-05	0.0100736	60484	HAPLN2
ENSG00000132872	5.53915	-2.6906	41.6458	1.09398e-10	1.49399e-07	6860	SYT4
ENSG00000132972	2.96597	-2.43739	48.8555	2.75526e-12	6.3966e-09	56163	RNF17
ENSG00000133454	-6.70655	4.06258	16.585	4.65183e-05	0.00843725	84700	MYO18B
ENSG00000135747	-1.79477	-1.11757	20.2335	6.85423e-06	0.00194058	100533111	ZNF670-ZNF695
ENSG00000135898	-1.36563	1.81091	15.9157	6.62271e-05	0.010748	9290	GPR55
ENSG00000136014	2.27786	1.91415	28.2956	1.04132e-07	8.63407e-05	84101	USP44
ENSG00000136237	-1.94501	0.182628	11.8918	0.000563807	0.0431991	9771	RAPGEF5
ENSG00000136943	-3.66539	-0.592324	12.7598	0.000354148	0.03325	1515	CTSV
ENSG00000136999	2.35464	2.7493	23.2287	1.43836e-06	0.000630054	4856	NOV
ENSG00000137474	-3.0546	3.70149	18.7353	1.50173e-05	0.00353658	4647	MYO7A
ENSG00000137875	-2.96482	0.765204	11.9866	0.000535846	0.0413295	10017	BCL2L10
ENSG00000138395	-3.83783	1.556	14.8989	0.000113427	0.0160293	65061	CDK15
ENSG00000139329	3.40802	2.61058	43.0347	5.37766e-11	9.60367e-08	4060	LUM
ENSG00000140090	-2.23431	5.66239	17.3445	3.11805e-05	0.00618706	123041	SLC24A4
ENSG00000140519	3.41803	-0.564677	30.4571	3.4134e-08	3.16982e-05	51458	RHCG
ENSG00000140538	-3.9702	1.65059	12.6165	0.000382361	0.0349484	4916	NTRK3
ENSG00000140600	3.60044	-1.99404	28.9192	7.54602e-08	6.48846e-05	6457	SH3GL3
ENSG00000140718	1.35689	6.28659	22.5648	2.03172e-06	0.000827518	79068	FTO
ENSG00000140945	-1.68064	1.13106	12.7717	0.00035191	0.03325	1012	CDH13
ENSG00000141437	-1.67572	-2.68851	11.4652	0.000709116	0.0493583	147407	SLC25A52
ENSG00000142182	1.85953	-2.81537	18.019	2.18712e-05	0.00474545	29947	DNMT3L
ENSG00000142235	1.13525	1.46221	20.2078	6.94674e-06	0.00194308	114783	LMTK3
ENSG00000142606	-2.50566	0.332283	17.4776	2.90718e-05	0.00592044	79258	MMEL1
ENSG00000142619	-5.18474	1.45038	11.8418	0.000579173	0.043743	51702	PADI3
ENSG00000143320	1.02137	0.328149	15.8066	7.01588e-05	0.0109265	1382	CRABP2
ENSG00000143842	1.47629	2.82592	14.1504	0.000168758	0.0206277	9580	SOX13
ENSG00000144331	-3.7279	-0.348682	12.2968	0.000453743	0.0374879	151126	ZNF385B
ENSG00000144843	-1.37034	4.41821	19.6514	9.29348e-06	0.00245179	141	ADPRH
ENSG00000145832	3.0799	-1.20173	14.3086	0.000155158	0.0197185	153328	SLC25A48
ENSG00000146072	1.31464	4.48932	12.0181	0.000526854	0.0411008	27242	TNFRSF21
ENSG00000146166	-5.02691	0.873238	17.4032	3.02324e-05	0.00605065	51557	LGSN
ENSG00000146221	1.59489	-0.488421	21.833	2.97446e-06	0.00111379	202500	TCTE1
ENSG00000147571	2.06441	-3.18909	15.8904	6.71189e-05	0.010748	1392	CRH
ENSG00000147697	-4.22362	1.61052	19.0308	1.28628e-05	0.0031434	56169	GSDMC
ENSG00000147883	-2.2629	1.56558	12.5497	0.000396274	0.0356364	1030	CDKN2B
ENSG00000151062	-1.99747	5.938	16.8047	4.14303e-05	0.00769476	93589	CACNA2D4
ENSG00000151778	-2.29686	1.80999	12.1391	0.000493762	0.0393923	387923	SERP2
ENSG00000152377	-2.83674	1.50713	12.1815	0.000482666	0.0387736	6695	SPOCK1
ENSG00000153012	-3.00333	0.286679	18.8979	1.37902e-05	0.00330056	55203	LGI2
ENSG00000153253	2.1203	3.46201	12.7836	0.000349678	0.03325	6328	SCN3A
ENSG00000153292	2.59659	0.0962381	12.3975	0.000429899	0.0365221	266977	ADGRF1
ENSG00000153823	-2.73181	1.64759	12.3722	0.000435784	0.0366564	55022	PID1
ENSG00000153993	-3.64331	-1.07795	12.9309	0.000323198	0.0318432	223117	SEMA3D
ENSG00000154269	-3.59985	1.12735	21.6	3.35853e-06	0.0012264	5169	ENPP3
ENSG00000154678	1.69812	-0.852424	11.5177	0.000689379	0.0487946	5137	PDE1C
ENSG00000154734	2.63483	3.1947	23.909	1.00996e-06	0.000503971	9510	ADAMTS1
ENSG00000154760	-1.7064	5.6786	19.2558	1.14321e-05	0.00288253	146857	SLFN13
ENSG00000155761	-2.12452	1.17186	11.4431	0.000717596	0.0493583	200162	SPAG17
ENSG00000156395	1.80404	-2.10984	14.5858	0.00013392	0.0177661	22986	SORCS3

## Sheet: cholangio_deg
	logFC	logCPM	LR	PValue	FDR	entrezgene	external_gene_name
ENSG00000008197	7.26639	-2.58649	39.7806	2.84154e-10	6.59692e-06	83741	TFAP2D
ENSG00000011201	1.86658	2.76832	17.0898	3.56531e-05	0.0103392	3730	ANOS1
ENSG00000019102	-4.20906	3.89428	13.8787	0.000194998	0.0299807	23584	VSIG2
ENSG00000025708	-1.53327	7.09343	12.3312	0.000445445	0.0448114	1890	TYMP
ENSG00000029534	-3.01446	1.91974	12.9162	0.000325745	0.0377917	286	ANK1
ENSG00000035499	2.11665	5.3514	13.8196	0.000201228	0.0304119	55789	DEPDC1B
ENSG00000037965	-5.88639	-0.521463	13.3648	0.00025639	0.0333161	3224	HOXC8
ENSG00000048540	-3.89207	2.17604	12.6159	0.000382479	0.0414936	55885	LMO3
ENSG00000049089	-2.86595	5.24079	12.067	0.000513234	0.0486336	1298	COL9A2
ENSG00000058668	-1.57286	6.57056	13.6946	0.000215069	0.0310126	493	ATP2B4
ENSG00000065618	-7.15285	5.53404	12.4305	0.00042237	0.0442089	1308	COL17A1
ENSG00000157111	-3.94127	3.32953	20.1468	7.17218e-06	0.00364315	134285	TMEM171
ENSG00000159217	-5.96796	3.67953	19.8589	8.3373e-06	0.00402312	10642	IGF2BP1
ENSG00000159961	2.74723	-4.25044	13.3404	0.000259744	0.0333161	8392	OR3A3
ENSG00000160180	-5.3233	5.81746	13.1632	0.000285506	0.0348858	7033	TFF3
ENSG00000160182	-7.23764	5.78437	12.4205	0.000424646	0.0442089	7031	TFF1
ENSG00000160183	-4.21547	5.72421	17.1128	3.52235e-05	0.0103392	64699	TMPRSS3
ENSG00000160678	-4.28036	5.44941	15.684	7.48551e-05	0.0175539	6271	S100A1
ENSG00000162390	-2.44625	3.11292	17.536	2.81922e-05	0.00909042	26027	ACOT11
ENSG00000162639	-2.18208	3.24203	12.3998	0.000429387	0.0445029	113802	HENMT1
ENSG00000162873	2.13467	1.20259	13.5864	0.000227834	0.0319621	55220	KLHDC8A
ENSG00000068985	2.74723	-4.25044	13.9334	0.000189405	0.029656	8712	PAGE1
ENSG00000073008	1.25543	6.30563	12.422	0.000424315	0.0442089	5817	PVR
ENSG00000074657	-1.40974	6.01704	12.1618	0.000487781	0.047585	55205	ZNF532
ENSG00000078328	4.14087	-0.787609	13.5695	0.000229886	0.0319621	54715	RBFOX1
ENSG00000080854	-3.65782	1.56092	14.9983	0.000107608	0.0213524	22997	IGSF9B
ENSG00000089199	-5.20163	3.39285	13.4122	0.000249996	0.0333161	1114	CHGB
ENSG00000089820	-2.14055	6.66454	13.482	0.000240861	0.0326422	393	ARHGAP4
ENSG00000163873	-6.7611	0.626791	12.2926	0.00045475	0.0453111	2899	GRIK3
ENSG00000164007	-8.78738	1.8635	14.5116	0.000139298	0.0248765	149461	CLDN19
ENSG00000164430	-1.71045	2.83136	14.966	0.000109467	0.0213899	115004	CGAS
ENSG00000164822	3.01892	-3.97807	18.5672	1.64021e-05	0.00656535	1671	DEFA6
ENSG00000165409	-4.45717	-1.78931	12.8756	0.000332901	0.038072	7253	TSHR
ENSG00000165644	1.55878	4.89349	24.9087	6.01116e-07	0.000606761	118881	COMTD1
ENSG00000165716	1.37917	4.0382	13.242	0.000273747	0.0342067	138311	FAM69B
ENSG00000165887	2.4041	2.56409	12.7473	0.000356516	0.0396023	26287	ANKRD2
ENSG00000166069	4.08746	-4.09097	29.4062	5.8689e-08	0.000151391	145942	TMCO5A
ENSG00000166329	4.08746	-4.09097	29.0515	7.04787e-08	0.000163623	101927581	CCDC182
ENSG00000166863	-7.4721	-1.0415	13.2611	0.000270964	0.0341886	6866	TAC3
ENSG00000166866	-5.69937	4.20739	14.0435	0.000178631	0.0289811	4640	MYO1A
ENSG00000167094	-2.86846	-0.420515	15.2855	9.24237e-05	0.0193307	158248	TTC16
ENSG00000167136	1.40228	2.66888	12.9378	0.000322022	0.0377917	2021	ENDOG
ENSG00000167644	-4.08064	5.11187	16.7264	4.31764e-05	0.0117927	64073	C19orf33
ENSG00000167703	-1.66348	5.39678	15.2557	9.38932e-05	0.0194627	124935	SLC43A2
ENSG00000167759	-5.20646	-0.195302	19.2544	1.14407e-05	0.00501146	26085	KLK13
ENSG00000167880	-8.16609	5.84906	33.2966	7.91211e-09	3.52591e-05	2125	EVPL
ENSG00000167968	1.51869	0.462195	12.913	0.000326305	0.0377917	1775	DNASE1L2
ENSG00000168140	1.36359	6.33714	12.693	0.000367026	0.0401928	114990	VASN
ENSG00000168333	4.08746	-4.09097	27.5761	1.51032e-07	0.000262077	492307	PPDPFL
ENSG00000168481	3.45185	-1.97807	13.8204	0.000201145	0.0304119	203190	LGI3
ENSG00000168658	-3.09113	-1.78252	13.3855	0.00025358	0.0333161	200403	VWA3B
ENSG00000169067	3.61533	0.731291	14.6342	0.000130526	0.0236742	345651	ACTBL2
ENSG00000169583	-4.10123	2.32453	18.715	1.51786e-05	0.00618221	9022	CLIC3
ENSG00000169688	7.35544	-2.12491	35.0412	3.22805e-09	3.52591e-05	4490	MT1B
ENSG00000170190	-3.12957	4.03243	21.6424	3.28509e-06	0.00200702	9121	SLC16A5
ENSG00000170848	5.66033	-3.24111	27.8765	1.29311e-07	0.000250173	5675	PSG6
ENSG00000170967	2.60054	-3.78931	13.308	0.00026428	0.0335275	414301	DDI1
ENSG00000171060	-7.31601	-1.18184	19.8429	8.40749e-06	0.00402312	203076	C8orf74
ENSG00000171124	-3.76123	4.24209	15.5417	8.07051e-05	0.0183691	2525	FUT3
ENSG00000171217	-2.62072	-2.15529	12.343	0.000442652	0.0448114	49861	CLDN20
ENSG00000171243	-8.20482	1.71399	14.8117	0.000118798	0.0226068	25928	SOSTDC1
ENSG00000171658	-6.07753	1.09056	14.2495	0.000160104	0.0273307	NA	NMRAL2P
ENSG00000172508	2.53642	4.28781	17.6641	2.63548e-05	0.00861766	57571	CARNS1
ENSG00000172927	-4.8744	4.7878	17.4938	2.88242e-05	0.00915262	26579	MYEOV
ENSG00000173080	-5.76132	-2.46738	16.0232	6.25707e-05	0.0154536	339403	RXFP4
ENSG00000175793	-2.61421	6.15629	20.7793	5.15378e-06	0.00284881	2810	SFN
ENSG00000176049	2.22429	1.04119	15.1588	9.8838e-05	0.0199533	9832	JAKMIP2
ENSG00000177047	2.74723	-4.25044	13.8114	0.000202107	0.0304119	3467	IFNW1
ENSG00000177238	-4.53352	1.55992	12.8202	0.000342897	0.0386441	493829	TRIM72
ENSG00000177414	-9.06135	0.452157	21.525	3.49239e-06	0.00202881	148581	UBE2U
ENSG00000177679	2.00181	4.39851	12.8986	0.000328822	0.0377917	222183	SRRM3
ENSG00000178732	-3.85731	-2.59242	16.4036	5.1187e-05	0.0129169	2814	GP5
ENSG00000178934	-6.75437	-0.690681	13.6213	0.000223635	0.031658	3963	LGALS7B
ENSG00000179292	2.94054	4.05079	18.0626	2.13764e-05	0.00763498	256472	TMEM151A
ENSG00000180016	2.974	-4.23183	15.1874	9.73516e-05	0.0199439	8387	OR1E1
ENSG00000180537	3.04673	1.84663	22.583	2.01257e-06	0.00137423	221687	RNF182
ENSG00000180739	1.63711	0.839772	14.644	0.000129848	0.0236742	53637	S1PR5
ENSG00000181019	-3.5108	7.78701	23.7321	1.1072e-06	0.000952028	1728	NQO1
ENSG00000182366	-4.42993	-1.29323	13.2079	0.000278767	0.0343025	157693	FAM87A
ENSG00000182459	3.58978	-0.574715	23.5589	1.2115e-06	0.00100451	400629	TEX19
ENSG00000182541	-1.47691	5.98909	13.7766	0.000205882	0.0304443	3985	LIMK2
ENSG00000182901	-5.37439	-0.436412	12.4503	0.000417934	0.0442006	6000	RGS7
ENSG00000183186	2.44761	2.91518	19.6475	9.31227e-06	0.00423909	126567	C2CD4C
ENSG00000183486	-2.42965	4.54372	15.6417	7.65491e-05	0.0177716	4600	MX2
ENSG00000183837	-3.43005	0.862149	12.3768	0.000434701	0.0447955	29944	PNMA3
ENSG00000183844	-5.002	4.72304	26.2554	2.9912e-07	0.000381868	54097	FAM3B
ENSG00000184313	-2.9771	0.0421473	16.8413	4.06399e-05	0.0112321	374977	MROH7
ENSG00000184524	2.06192	-0.706658	14.0053	0.000182296	0.0289875	51286	CEND1
ENSG00000184697	-5.89592	3.16708	12.774	0.000351478	0.0392304	9074	CLDN6
ENSG00000185156	-5.43703	2.37929	22.787	1.80982e-06	0.00135538	162387	MFSD6L
ENSG00000185686	-7.65493	4.64803	16.972	3.79355e-05	0.0107404	23532	PRAME
ENSG00000185863	3.89347	-3.49486	25.7193	3.94854e-07	0.000458347	100505993	TMEM210
ENSG00000185933	-5.12796	-2.1036	12.5151	0.000403676	0.0431877	255022	CALHM1
ENSG00000186393	4.18133	-4.07429	24.8179	6.30096e-07	0.000609513	353288	KRT26
ENSG00000186452	3.99412	-2.25044	13.6279	0.000222848	0.031658	283471	TMPRSS12
ENSG00000187516	3.54746	-4.0415	20.2737	6.71164e-06	0.00354131	25763	HYPM
ENSG00000188086	-3.33037	0.0459665	18.243	1.94436e-05	0.00732752	377047	PRSS45
ENSG00000188293	7.84576	3.10985	33.0219	9.11245e-09	3.52591e-05	374918	IGFL1
ENSG00000188385	-3.58487	0.796787	12.3709	0.000436069	0.0447955	282973	JAKMIP3
ENSG00000188613	2.18825	2.23787	17.9128	2.31255e-05	0.00797247	340719	NANOS1
ENSG00000188761	-3.40961	2.38797	12.4461	0.000418855	0.0442006	440603	BCL2L15
ENSG00000189068	2.97545	-2.39829	15.1761	9.79327e-05	0.0199439	284415	VSTM1
ENSG00000189108	3.40496	-0.752358	23.4564	1.27774e-06	0.0010229	26280	IL1RAPL2
ENSG00000189134	3.11397	-0.980011	25.2521	5.03045e-07	0.00053085	222698	NKAPL
ENSG00000189280	-5.76201	2.43824	17.0823	3.57953e-05	0.0103392	2709	GJB5
ENSG00000189325	-5.99854	1.71759	16.6366	4.52695e-05	0.0118704	389384	C6orf222
ENSG00000189433	-4.67586	3.19444	13.3959	0.000252181	0.0333161	127534	GJB4
ENSG00000197046	-5.06784	3.65988	16.9147	3.90983e-05	0.0109362	284266	SIGLEC15
ENSG00000197251	-6.07054	-2.23183	17.7536	2.51445e-05	0.00833934	401253	LINC00336
ENSG00000197403	3.16993	-4.21345	17.96	2.256e-05	0.00793566	128372	OR6N1
ENSG00000197406	-4.36035	2.70058	13.073	0.000299581	0.0362244	1735	DIO3
ENSG00000197587	2.26106	0.971113	12.5911	0.000387582	0.0418516	127343	DMBX1
ENSG00000197757	-4.30435	1.27108	14.0231	0.00018058	0.0289811	3223	HOXC6
ENSG00000198075	-5.52999	5.74413	17.2044	3.35663e-05	0.0101541	27233	SULT1C4
ENSG00000198353	-3.42312	1.45395	13.9116	0.000191609	0.029656	3221	HOXC4
ENSG00000198643	-4.92828	2.52631	13.1202	0.000292135	0.035509	131177	FAM3D
ENSG00000203757	4.50553	-4.00944	27.4884	1.58041e-07	0.000262077	391114	OR6K3
ENSG00000204385	-6.03753	5.18446	14.6392	0.000130176	0.0236742	80736	SLC44A4
ENSG00000204928	2.74723	-4.25044	13.3414	0.000259606	0.0333161	643226	GRXCR2
ENSG00000204963	3.37165	0.122111	17.7875	2.47003e-05	0.00831077	56141	PCDHA7
ENSG00000205181	-2.41421	2.04382	17.1981	3.36779e-05	0.0101541	149837	LINC00654
ENSG00000205426	-6.2766	6.72463	13.5404	0.000233476	0.0320733	3887	KRT81
ENSG00000205837	-4.3952	-2.1908	13.746	0.000209262	0.0305548	400941	LINC00487
ENSG00000206075	-7.06208	2.29815	15.2864	9.23772e-05	0.0193307	5268	SERPINB5
ENSG00000206549	-3.78699	1.34618	26.8003	2.25601e-07	0.00034917	NA	PRSS50
ENSG00000100814	1.04938	5.59558	13.2399	0.000274054	0.0342067	57820	CCNB1IP1
ENSG00000100987	-5.30784	0.346182	14.37	0.000150175	0.0258257	30813	VSX1
ENSG00000101115	-4.00807	1.82734	17.8943	2.33515e-05	0.00797247	57167	SALL4
ENSG00000101213	-2.56617	5.05996	20.1344	7.21852e-06	0.00364315	5753	PTK6
ENSG00000101282	-4.15541	-0.0608753	18.4639	1.73153e-05	0.00669985	343637	RSPO4
ENSG00000101460	-1.84065	4.78958	22.2359	2.41118e-06	0.00159937	84557	MAP1LC3A
ENSG00000102854	-6.76444	6.57261	13.347	0.000258835	0.0333161	10232	MSLN
ENSG00000103253	1.74222	4.00756	17.4709	2.91736e-05	0.00915262	84264	HAGHL
ENSG00000104055	4.00721	-0.886053	20.3462	6.462e-06	0.00348888	9333	TGM5
ENSG00000212916	-2.16003	3.17941	12.906	0.000327536	0.0377917	54627	MAP10
ENSG00000226312	1.22569	0.123919	15.6176	7.75299e-05	0.0178211	65072	CFLAR-AS1
ENSG00000228203	-3.38194	0.0102472	14.4339	0.000145166	0.0255315	386597	RNF144A-AS1
ENSG00000228262	-5.14584	3.17015	12.784	0.000349588	0.0392079	104355287	LINC01320
ENSG00000228842	3.98706	-4.10784	28.3257	1.02527e-07	0.000216389	100874064	PCDH9-AS2
ENSG00000229951	1.82414	-0.538519	12.1269	0.000497007	0.0480282	403150	FLJ31356
ENSG00000231107	-6.34476	-2.0134	13.7818	0.00020532	0.0304443	101927873	LINC01508
ENSG00000105131	-3.44786	1.89957	19.7732	8.71958e-06	0.00404868	79852	EPHX3
ENSG00000105290	3.02534	5.58974	25.3463	4.7906e-07	0.000529613	333	APLP1
ENSG00000105479	-3.71174	1.25095	23.8401	1.0468e-06	0.000934711	93233	CCDC114
ENSG00000105523	-5.04175	3.11497	13.0488	0.000303486	0.0365064	54854	FAM83E
ENSG00000105655	-1.93812	7.03308	12.1864	0.00048139	0.0473557	51477	ISYNA1
ENSG00000105825	3.23939	6.82956	17.0676	3.60731e-05	0.0103392	7980	TFPI2
ENSG00000105997	-3.04105	2.12234	12.911	0.000326649	0.0377917	3200	HOXA3
ENSG00000106541	-8.82581	6.86636	19.1899	1.1834e-05	0.00508775	10551	AGR2
ENSG00000107984	3.27418	5.68202	12.7338	0.000359101	0.0396995	22943	DKK1
ENSG00000108479	1.34932	5.19675	21.7389	3.12396e-06	0.00196016	2584	GALK1
ENSG00000108602	-5.2457	4.18316	12.1935	0.000479565	0.0473557	218	ALDH3A1
ENSG00000108702	4.80993	-2.73587	16.6267	4.55058e-05	0.0118704	6346	CCL1
ENSG00000109113	-2.75847	5.95861	26.3439	2.85719e-07	0.000381868	83871	RAB34
ENSG00000109272	-3.87358	1.10207	12.0966	0.000505127	0.0480615	5197	PF4V1
ENSG00000110002	-2.00179	4.75835	16.3154	5.36261e-05	0.0133869	4013	VWA5A
ENSG00000111319	-3.49624	6.61394	14.7172	0.000124903	0.0233851	6337	SCNN1A
ENSG00000111331	-1.85318	5.83112	15.3601	8.88438e-05	0.0191862	4940	OAS3
ENSG00000233531	2.94371	-3.94737	14.5215	0.000138567	0.0248765	449493	DEFA10P
ENSG00000234380	-2.93139	1.84909	13.6439	0.000220952	0.031658	100506385	LINC01426
ENSG00000235098	-3.06763	3.32414	13.7575	0.000207985	0.0305548	441869	ANKRD65
ENSG00000235621	-5.43312	3.79792	17.3749	3.0685e-05	0.00949843	284749	LINC00494
ENSG00000235777	2.99092	-4.17738	15.8533	6.84488e-05	0.0165639	100873933	DPYD-AS2
ENSG00000236836	2.74723	-4.25044	13.3417	0.000259564	0.0333161	100874088	PCYT1B-AS1
ENSG00000237413	2.0456	-0.449795	12.4469	0.000418681	0.0442006	149047	MGC27382
ENSG00000241735	3.03063	-3.76234	14.3967	0.000148063	0.0256524	220832	FABP5P3
ENSG00000242515	-8.2523	3.5868	21.7524	3.10205e-06	0.00196016	54575	UGT1A10
ENSG00000242779	-2.97266	2.38194	15.8304	6.92802e-05	0.0165815	79986	ZNF702P
ENSG00000243130	3.34239	-4.1953	18.2308	1.95687e-05	0.00732752	5680	PSG11
ENSG00000243566	2.43268	3.66081	12.9507	0.000319801	0.0377917	105375355	UPK3B
ENSG00000243811	-2.0878	2.90667	15.3629	8.87115e-05	0.0191862	140564	APOBEC3D
ENSG00000248809	5.16963	-2.40349	23.9404	9.93637e-07	0.000922731	100505545	LINC01095
ENSG00000249231	-4.94454	-3.02538	14.1332	0.00017031	0.0283731	643714	CASC16
ENSG00000249884	2.28543	-2.59242	14.8752	0.000114866	0.0222227	100526767	RNF103-CHMP3
ENSG00000250120	2.9825	2.04978	14.963	0.00010964	0.0213899	56139	PCDHA10
ENSG00000251128	3.06629	-3.25044	19.082	1.25222e-05	0.00528572	101928734	WWC2-AS1
ENSG00000251321	4.94084	-3.90252	33.1817	8.39347e-09	3.52591e-05	118425	PCAT4
ENSG00000112273	2.68974	-4.07429	13.4744	0.000241836	0.0326422	154150	HDGFL1
ENSG00000114200	2.90877	3.1953	26.1707	3.12521e-07	0.000381868	590	BCHE
ENSG00000114279	1.94959	4.84574	12.1012	0.000503893	0.0480615	2257	FGF12
ENSG00000114757	-3.7613	0.781406	13.5693	0.000229913	0.0319621	51555	PEX5L
ENSG00000115525	1.80071	4.62922	13.8027	0.000203043	0.0304119	8869	ST3GAL5
ENSG00000116254	2.0522	-1.47557	12.3366	0.000444169	0.0448114	26038	CHD5
ENSG00000116329	4.0255	0.19959	32.7186	1.06511e-08	3.53251e-05	4985	OPRD1
ENSG00000117407	-2.308	1.10985	14.6944	0.00012642	0.0234797	9048	ARTN
ENSG00000253159	2.49147	2.35217	22.6644	1.92906e-06	0.00135712	26025	PCDHGA12
ENSG00000253293	-5.53961	2.33686	13.3818	0.000254081	0.0333161	3206	HOXA10
ENSG00000256222	2.67175	-3.49486	15.852	6.84929e-05	0.0165639	100462983	MTRNR2L3
ENSG00000258405	1.97541	-1.61034	15.3109	9.11879e-05	0.0193307	147660	ZNF578
ENSG00000259462	-4.73634	-3.15091	12.0124	0.000528472	0.049874	283692	CPEB1-AS1
ENSG00000260027	-3.85886	3.68275	13.527	0.00023515	0.0321131	3217	HOXB7
ENSG00000260220	-5.38552	-0.212308	15.7652	7.17105e-05	0.0169881	399693	CCDC187
ENSG00000261150	-2.46098	5.28672	12.3303	0.000445654	0.0448114	83481	EPPK1
ENSG00000263453	2.81845	-4.1953	13.7003	0.000214424	0.0310126	NA	MIR4532
ENSG00000263649	3.94248	-3.96264	23.2911	1.39243e-06	0.00107756	100616218	MIR3135B
ENSG00000265855	2.74723	-4.25044	14.1245	0.000171099	0.0283731	100616181	MIR4514
ENSG00000268996	1.29069	1.14455	12.1133	0.000500639	0.0480282	100289341	MAN1B1-DT
ENSG00000122873	1.27747	5.29562	13.2047	0.000279255	0.0343025	55847	CISD1
ENSG00000124440	-3.64301	2.05144	21.0221	4.54015e-06	0.00257083	64344	HIF3A
ENSG00000125780	3.10668	4.53848	12.3197	0.000448211	0.044852	7053	TGM3
ENSG00000125864	1.70061	1.50722	13.224	0.000276393	0.0343025	631	BFSP1
ENSG00000125999	-7.73477	0.234314	15.084	0.00010283	0.0205802	92747	BPIFB1
ENSG00000126709	-1.96759	6.75618	14.4614	0.000143059	0.0253532	2537	IFI6
ENSG00000127129	3.23033	2.17604	33.2172	8.24186e-09	3.52591e-05	1907	EDN2
ENSG00000272620	-5.57618	6.0244	21.5233	3.49553e-06	0.00202881	84740	AFAP1-AS1
ENSG00000273045	1.44735	2.72699	15.3514	8.92537e-05	0.0191862	150590	C2orf15
ENSG00000277058	3.98706	-4.10784	26.1972	3.08266e-07	0.000381868	649330	HNRNPCL3
ENSG00000280237	-3.28825	2.60171	14.1453	0.000169222	0.0283731	283174	MIR4697HG
ENSG00000280278	2.3655	-3.55145	12.16	0.000488265	0.047585	146512	FLJ30679
ENSG00000128422	-5.45755	6.57296	14.8544	0.000116138	0.0222831	3872	KRT17
ENSG00000129152	4.16463	-2.45114	14.2298	0.000161786	0.0274163	4654	MYOD1
ENSG00000131142	-9.06507	0.45575	14.411	0.000146939	0.0256491	6370	CCL25
ENSG00000131730	2.1231	3.0122	12.8517	0.000337169	0.0383711	1160	CKMT2
ENSG00000131746	-7.20431	3.38307	13.5455	0.000232852	0.0320733	84951	TNS4
ENSG00000132321	-3.08681	2.49819	13.321	0.000262455	0.0334789	79781	IQCA1
ENSG00000132518	-2.96693	-0.0670495	16.4289	5.05087e-05	0.0128858	3000	GUCY2D
ENSG00000133315	1.47607	4.60471	13.9556	0.00018718	0.0295617	28992	MACROD1
ENSG00000135248	-3.12852	-2.55723	12.6728	0.000371005	0.0404378	84691	FAM71F1
ENSG00000135253	-3.03659	2.23243	19.8239	8.49124e-06	0.00402312	375616	KCP
ENSG00000135740	1.59107	1.28851	18.4968	1.70193e-05	0.00669693	6553	SLC9A5
ENSG00000136059	-3.69403	4.36551	18.1693	2.02109e-05	0.00740786	50853	VILL
ENSG00000136383	-2.54885	4.93948	12.1538	0.00048987	0.047585	57538	ALPK3
ENSG00000136449	-2.70064	0.540085	18.74	1.49811e-05	0.00618221	84073	MYCBPAP
ENSG00000137474	-2.06911	4.57767	15.3556	8.90544e-05	0.0191862	4647	MYO7A
ENSG00000137648	-6.18519	5.48556	14.077	0.000175473	0.0288921	56649	TMPRSS4
ENSG00000137699	-5.59394	5.04868	15.3888	8.75049e-05	0.0191862	23650	TRIM29
ENSG00000137707	3.11565	-3.58649	14.7902	0.000120157	0.0226793	54766	BTG4
ENSG00000138483	3.25692	-1.73587	16.6552	4.48282e-05	0.0118704	84692	CCDC54
ENSG00000138741	2.49473	-1.30534	15.4111	8.64767e-05	0.0191862	7222	TRPC3
ENSG00000139304	-5.57531	0.468612	12.1164	0.000499792	0.0480282	374462	PTPRQ
ENSG00000140274	-6.36765	3.90687	13.9149	0.000191281	0.029656	405753	DUOXA2
ENSG00000141040	-1.96314	1.84909	16.6914	4.39795e-05	0.0118704	57336	ZNF287
ENSG00000142182	2.77612	-3.85902	14.0187	0.000181003	0.0289811	29947	DNMT3L
ENSG00000142408	-2.81207	0.484178	12.3294	0.000445875	0.0448114	59283	CACNG8
ENSG00000142611	-2.60827	2.9305	12.6958	0.000366479	0.0401928	63976	PRDM16
ENSG00000142619	-6.24634	4.17816	12.911	0.000326663	0.0377917	51702	PADI3
ENSG00000142661	-5.0937	4.70523	12.2784	0.000458238	0.0454634	127294	MYOM3
ENSG00000144057	2.14666	3.51266	19.428	1.04465e-05	0.00466395	84620	ST6GAL2
ENSG00000144843	-1.27417	3.72453	12.827	0.000341646	0.0386441	141	ADPRH
ENSG00000145284	1.95468	6.30356	13.0105	0.000309753	0.0370681	79966	SCD5
ENSG00000145526	4.19687	-3.07429	30.513	3.31641e-08	9.62421e-05	1016	CDH18
ENSG00000154027	2.24899	0.924158	16.5384	4.7675e-05	0.012298	26289	AK5
ENSG00000154438	3.03063	-3.76234	14.0186	0.000181007	0.0289811	136991	ASZ1
ENSG00000154645	-3.51213	-0.732595	12.5211	0.000402383	0.0431877	140578	CHODL
ENSG00000154678	2.51749	3.28165	18.1496	2.04214e-05	0.00740786	5137	PDE1C
ENSG00000155761	-4.7509	2.85903	22.7057	1.88807e-06	0.00135712	200162	SPAG17

## Sheet: melanoma_deg
	logFC	logCPM	LR	PValue	FDR	entrezgene	external_gene_name
ENSG00000002745	-2.93853	0.977174	11.8432	0.00057873	0.0196853	51384	WNT16
ENSG00000005421	2.4259	-3.15211	19.8261	8.48149e-06	0.000911603	5444	PON1
ENSG00000005471	-1.57	3.8918	13.0132	0.000309302	0.0127318	5244	ABCB4
ENSG00000007062	-2.47209	3.02255	14.7275	0.00012422	0.00689927	8842	PROM1
ENSG00000009709	-4.72732	-3.13801	10.6201	0.00111862	0.0304812	5081	PAX7
ENSG00000009950	1.24247	-0.0825512	9.67587	0.00186704	0.0415582	51085	MLXIPL
ENSG00000011347	1.01589	2.14529	10.639	0.00110728	0.0303693	9066	SYT7
ENSG00000012504	3.05223	-2.68479	21.076	4.41412e-06	0.000520193	9971	NR1H4
ENSG00000019991	-1.50703	3.65289	9.48112	0.00207598	0.0440547	3082	HGF
ENSG00000023330	1.03534	6.31324	78.3553	8.60763e-19	5.12397e-16	211	ALAS1
ENSG00000029534	1.33546	1.06079	16.4322	5.04215e-05	0.00348389	286	ANK1
ENSG00000036448	2.08426	1.43694	58.9334	1.63098e-14	6.8845e-12	9172	MYOM2
ENSG00000042832	-3.84373	3.38532	21.1466	4.2546e-06	0.000516373	7038	TG
ENSG00000043591	-3.11434	0.157984	10.6601	0.00109473	0.0302203	153	ADRB1
ENSG00000047457	-1.58907	2.88202	10.1296	0.00145907	0.03597	1356	CP
ENSG00000049089	-2.15208	4.00982	18.4108	1.78045e-05	0.00164681	1298	COL9A2
ENSG00000053918	1.47965	2.86475	65.8327	4.90875e-16	2.3742e-13	3784	KCNQ1
ENSG00000055118	-2.24016	1.8064	10.5086	0.00118821	0.0317075	3757	KCNH2
ENSG00000058085	-2.12226	3.92824	9.82641	0.00172024	0.0395026	3918	LAMC2
ENSG00000058335	-1.7217	3.39804	11.9407	0.000549212	0.0191916	5923	RASGRF1
ENSG00000060140	1.14505	-1.47173	12.4411	0.000419988	0.0159061	55359	STYK1
ENSG00000060718	-2.69073	7.06798	14.4703	0.000142386	0.00754709	1301	COL11A1
ENSG00000156575	1.33007	-4.73808	14.6284	0.000130924	0.00713504	10394	PRG3
ENSG00000156738	-2.89757	5.04652	12.2794	0.000457997	0.0169044	931	MS4A1
ENSG00000157152	1.87851	0.210173	21.5189	3.50365e-06	0.000446927	6854	SYN2
ENSG00000157542	1.70179	-2.17814	15.0579	0.000104263	0.00596201	3763	KCNJ6
ENSG00000157680	1.17295	4.12967	10.3998	0.00126032	0.0331125	9162	DGKI
ENSG00000157734	-2.35041	4.33405	19.7285	8.92611e-06	0.00093999	79856	SNX22
ENSG00000157765	-5.12827	1.92238	12.3779	0.000434441	0.0163204	10568	SLC34A2
ENSG00000157766	-1.98283	3.41133	11.1474	0.000841515	0.0255715	176	ACAN
ENSG00000158258	-1.71709	1.9961	9.25729	0.00234559	0.047936	64084	CLSTN2
ENSG00000158296	-1.71456	5.54572	10.5242	0.00117824	0.0315866	64849	SLC13A3
ENSG00000158806	1.58734	2.6927	22.4434	2.16429e-06	0.000304522	10361	NPM2
ENSG00000158815	1.40688	-1.01068	10.4847	0.00120365	0.0320092	8822	FGF17
ENSG00000158865	1.10441	-2.98646	10.611	0.00112414	0.0305699	115584	SLC5A11
ENSG00000159173	2.24546	0.421681	29.3459	6.05437e-08	1.37802e-05	7135	TNNI1
ENSG00000159251	1.82847	-0.6075	16.6094	4.59239e-05	0.00330084	70	ACTC1
ENSG00000159450	-2.32399	2.11594	12.025	0.000524917	0.0185781	7062	TCHH
ENSG00000160161	-2.75117	3.48871	23.581	1.19762e-06	0.00018292	148113	CILP2
ENSG00000160339	3.93997	-4.10141	23.4585	1.2764e-06	0.000192421	2220	FCN2
ENSG00000160882	10.8326	2.64583	87.5255	8.32003e-21	5.68112e-18	1584	CYP11B1
ENSG00000160951	-1.9211	-0.841251	14.2123	0.000163302	0.00827558	5731	PTGER1
ENSG00000161055	-3.44637	0.0813154	13.0967	0.000295813	0.0124188	92304	SCGB3A1
ENSG00000161270	-3.55026	-1.18602	9.68332	0.00185948	0.0415492	4868	NPHS1
ENSG00000161939	1.03983	-0.519384	42.6047	6.69988e-11	2.22652e-08	100529209	RNASEK-C17orf49
ENSG00000162078	-3.27562	2.48765	13.1082	0.000294003	0.0123652	124220	ZG16B
ENSG00000162391	-1.44972	-0.832814	9.39034	0.00218132	0.0456229	338094	FAM151A
ENSG00000162493	-1.6056	4.12961	10.5698	0.00114952	0.0311039	10630	PDPN
ENSG00000162551	1.00543	3.73434	14.2524	0.000159861	0.00813888	249	ALPL
ENSG00000162641	1.03368	-1.13539	15.9197	6.60878e-05	0.00434644	254268	AKNAD1
ENSG00000162877	-4.97638	0.744493	15.6001	7.82517e-05	0.0047869	148811	PM20D1
ENSG00000162896	-3.94433	2.39365	14.1817	0.000165977	0.0083225	5284	PIGR
ENSG00000162931	1.0404	0.696562	11.1115	0.000857932	0.0259684	51127	TRIM17
ENSG00000163331	2.09216	1.43429	16.6634	4.46333e-05	0.00322806	92196	DAPL1
ENSG00000163395	1.70759	0.285078	10.6881	0.00107826	0.029908	91156	IGFN1
ENSG00000068831	-1.47354	3.05984	10.7485	0.00104362	0.0293325	10235	RASGRP2
ENSG00000069188	-2.57151	3.55682	18.5056	1.69402e-05	0.00159871	54549	SDK2
ENSG00000072657	-4.04308	2.06293	11.0849	0.000870344	0.0262414	29953	TRHDE
ENSG00000073464	-1.24352	3.26275	9.30007	0.00229145	0.0471089	1183	CLCN4
ENSG00000074047	-1.33312	1.52129	10.1503	0.00144279	0.0358627	2736	GLI2
ENSG00000074370	-1.15782	5.97137	9.76438	0.00177926	0.0403785	489	ATP2A3
ENSG00000075429	2.55161	-3.19837	12.6998	0.000365704	0.0142823	27091	CACNG5
ENSG00000075618	-1.36037	8.27639	14.207	0.000163762	0.00827558	6624	FSCN1
ENSG00000075884	-1.48024	4.99028	12.3331	0.000444999	0.0166631	55843	ARHGAP15
ENSG00000079393	5.08743	-3.20151	79.7025	4.3526e-19	2.80694e-16	51207	DUSP13
ENSG00000080573	-1.16198	6.00333	10.3908	0.00126644	0.0332223	50509	COL5A3
ENSG00000080618	1.43865	0.967603	19.3651	1.07962e-05	0.00108504	1361	CPB2
ENSG00000080854	1.46631	0.395272	16.5504	4.73735e-05	0.00334016	22997	IGSF9B
ENSG00000084628	1.31302	2.35308	12.809	0.00034496	0.0136899	79570	NKAIN1
ENSG00000084636	-1.28035	6.67573	18.3176	1.86975e-05	0.00171574	1307	COL16A1
ENSG00000084734	1.83946	-3.26573	17.3203	3.15791e-05	0.00253682	2646	GCKR
ENSG00000085552	-2.3079	1.38278	9.79156	0.00175315	0.0400367	57549	IGSF9
ENSG00000085563	1.46576	2.91068	31.6732	1.82423e-08	4.36613e-06	5243	ABCB1
ENSG00000085741	2.08301	0.929629	39.9006	2.67219e-10	8.16284e-08	7481	WNT11
ENSG00000086506	1.76055	-1.04455	15.3734	8.82222e-05	0.00527878	3049	HBQ1
ENSG00000086967	1.7939	-0.944681	23.3244	1.36856e-06	0.000203669	4606	MYBPC2
ENSG00000087494	-1.76982	2.88506	13.0531	0.000302778	0.0125523	5744	PTHLH
ENSG00000088053	1.72763	-2.87498	15.9034	6.6658e-05	0.00436357	51206	GP6
ENSG00000091137	-1.43753	3.25375	10.5619	0.00115441	0.0311861	5172	SLC26A4
ENSG00000092295	-2.55445	3.4122	11.5513	0.000677012	0.0220133	7051	TGM1
ENSG00000092929	-1.18394	4.76057	12.8896	0.000330411	0.0132713	201294	UNC13D
ENSG00000163435	-2.3571	0.536492	11.8857	0.000565657	0.0194011	1999	ELF3
ENSG00000163632	1.09305	-2.63375	15.814	6.98853e-05	0.0044573	132200	C3orf49
ENSG00000163810	2.2188	-3.18641	14.4561	0.000143466	0.00757552	7047	TGM4
ENSG00000163888	1.72732	0.582667	33.9888	5.54289e-09	1.47912e-06	94032	CAMK2N2
ENSG00000164035	1.15907	4.26681	17.2064	3.353e-05	0.00260346	51705	EMCN
ENSG00000164106	1.67433	4.91183	10.1006	0.00148223	0.0361982	11341	SCRG1
ENSG00000164107	-3.4988	1.10365	14.7208	0.000124662	0.00690726	9464	HAND2
ENSG00000164199	1.3943	2.17464	12.314	0.000449569	0.016694	84059	ADGRV1
ENSG00000164220	-1.8621	4.1006	9.19345	0.00242883	0.0487645	2151	F2RL2
ENSG00000164434	-3.73373	5.26163	20.1586	7.12774e-06	0.000787989	2173	FABP7
ENSG00000164488	-2.57131	0.828539	13.2625	0.000270765	0.0117497	168002	DACT2
ENSG00000164512	-1.19827	-0.938124	9.13402	0.002509	0.0497429	79722	ANKRD55
ENSG00000164692	-1.31087	10.7807	12.0879	0.000507488	0.0182099	1278	COL1A2
ENSG00000164879	2.79953	-1.54075	62.7893	2.30041e-15	1.04718e-12	761	CA3
ENSG00000164893	1.34551	-4.72599	11.3833	0.000741073	0.0234717	157724	SLC7A13
ENSG00000164932	-1.01478	6.45254	10.3341	0.00130598	0.0335908	115908	CTHRC1
ENSG00000165072	-2.86795	3.35536	15.6628	7.56981e-05	0.004716	256691	MAMDC2
ENSG00000165202	2.63959	-4.39865	14.0664	0.000176466	0.0086068	158131	OR1Q1
ENSG00000165449	3.38771	0.469562	66.8663	2.90559e-16	1.46644e-13	220963	SLC16A9
ENSG00000165606	6.95287	-3.7396	96.0604	1.1143e-22	8.92058e-20	644168	DRGX
ENSG00000165917	3.75169	-2.17917	169.191	1.11154e-38	1.72037e-35	5913	RAPSN
ENSG00000165953	-5.37079	0.66626	13.6649	0.000218502	0.0101051	145264	SERPINA12
ENSG00000165985	2.87274	-0.217827	102.688	3.92347e-24	3.25312e-21	389941	C1QL3
ENSG00000166317	2.50271	-0.479724	33.903	5.79281e-09	1.52825e-06	79933	SYNPO2L
ENSG00000166341	-1.13343	5.29135	14.1503	0.00016877	0.00837216	8642	DCHS1
ENSG00000166368	1.4559	-4.73354	14.8646	0.000115511	0.00646192	120776	OR2D2
ENSG00000166394	-1.79842	4.42554	17.4763	2.90919e-05	0.00236696	51700	CYB5R2
ENSG00000166396	-4.28193	2.46471	11.1975	0.00081909	0.0251091	8710	SERPINB7
ENSG00000166473	-1.84757	1.82401	13.3893	0.000253058	0.0112332	114780	PKD1L2
ENSG00000166592	3.69837	1.60141	161.744	4.70622e-37	6.06998e-34	6236	RRAD
ENSG00000166917	7.17429	-2.64296	29.8198	4.74113e-08	1.0898e-05	101927671	MIR202HG
ENSG00000166923	-1.42248	2.90049	9.9785	0.00158379	0.0375963	26585	GREM1
ENSG00000166961	-7.44656	2.19086	10.9891	0.000916511	0.026968	219995	MS4A15
ENSG00000167100	-1.06993	1.29856	10.6333	0.00111072	0.0303727	201191	SAMD14
ENSG00000167483	-2.48027	1.82004	14.2733	0.000158095	0.00808443	199786	FAM129C
ENSG00000167653	-2.13181	3.63426	11.0186	0.000902027	0.026677	8000	PSCA
ENSG00000168038	-1.01295	3.45815	11.0359	0.000893619	0.0265637	54986	ULK4
ENSG00000168314	2.11002	-3.58479	18.806	1.4471e-05	0.00140569	4336	MOBP
ENSG00000168348	1.94901	-2.71735	9.68703	0.00185573	0.0415492	84684	INSM2
ENSG00000168350	-1.711	0.900905	9.53358	0.00201746	0.0433358	123099	DEGS2
ENSG00000168546	-2.48712	2.73021	14.4174	0.000146444	0.00766263	2675	GFRA2
ENSG00000168878	-7.85925	4.49975	11.8799	0.000567424	0.0194011	6439	SFTPB
ENSG00000168925	2.46538	-3.27672	12.2686	0.000460645	0.0169482	1504	CTRB1
ENSG00000168928	2.73299	-3.19941	25.1528	5.2964e-07	9.17622e-05	440387	CTRB2
ENSG00000169083	1.05216	1.30677	10.3394	0.00130219	0.0335908	367	AR
ENSG00000169169	-1.90838	2.76965	28.7621	8.18376e-08	1.80947e-05	126129	CPT1C
ENSG00000169224	3.72301	-0.819898	79.1851	5.65555e-19	3.45525e-16	148823	GCSAML
ENSG00000169340	4.48967	-4.3855	39.4261	3.40705e-10	1.01408e-07	204474	PDILT
ENSG00000169583	-1.60726	1.78447	10.1316	0.00145749	0.03597	9022	CLIC3
ENSG00000169715	1.18204	4.59812	12.9279	0.00032372	0.013139	4493	MT1E
ENSG00000169994	-1.65918	2.06536	10.0027	0.00156314	0.0372585	4648	MYO7B
ENSG00000170231	2.47325	-1.08346	17.1902	3.3818e-05	0.00261706	2172	FABP6
ENSG00000170255	4.40951	-4.61028	26.8808	2.16393e-07	4.28791e-05	259249	MRGPRX1
ENSG00000170262	4.56269	-3.00462	111.373	4.90326e-26	4.37824e-23	56246	MRAP
ENSG00000170279	3.34503	-4.31132	14.4118	0.000146876	0.00766263	202865	C7orf33
ENSG00000170381	-2.58042	3.32855	9.73551	0.00180742	0.0409023	9723	SEMA3E
ENSG00000170477	-5.9726	3.26542	11.9481	0.000547036	0.0191553	3851	KRT4
ENSG00000170790	1.78703	-4.72298	16.9135	3.91219e-05	0.00292985	341276	OR10A2
ENSG00000170890	1.50943	-2.94907	13.1378	0.000289401	0.0122381	5319	PLA2G1B
ENSG00000170961	-1.27313	4.98465	9.39925	0.00217074	0.0454836	3037	HAS2
ENSG00000171017	1.48991	-1.13751	16.5619	4.70884e-05	0.00334016	80131	LRRC8E
ENSG00000171124	-2.89416	-0.326943	10.4223	0.00124501	0.032876	2525	FUT3
ENSG00000171195	-3.96487	2.94172	14.2046	0.000163972	0.00827558	4589	MUC7
ENSG00000171234	-2.52918	2.28102	10.4226	0.00124482	0.032876	7364	UGT2B7
ENSG00000171303	4.28801	1.04912	179.123	7.53198e-41	1.3451e-37	3777	KCNK3
ENSG00000171345	-2.99006	1.61743	12.7648	0.0003532	0.013993	3880	KRT19
ENSG00000171401	-5.03077	4.10425	10.6234	0.00111666	0.0304635	3860	KRT13
ENSG00000171517	1.42681	2.15144	9.99116	0.00157293	0.0373768	23566	LPAR3
ENSG00000171724	-3.97144	4.76562	14.5865	0.000133867	0.00721375	57687	VAT1L
ENSG00000171855	2.51131	-4.48521	11.9662	0.00054174	0.0189985	3456	IFNB1
ENSG00000172020	-3.84284	3.28501	16.4715	4.93859e-05	0.00342799	2596	GAP43
ENSG00000172199	1.62619	-4.74417	32.3926	1.25968e-08	3.11115e-06	219417	OR8U1
ENSG00000172346	3.25994	-0.20262	61.4385	4.56792e-15	1.96387e-12	27254	CSDC2
ENSG00000172403	-1.39068	4.51622	11.2241	0.000807436	0.0248613	171024	SYNPO2
ENSG00000172461	3.52854	-3.72523	12.1086	0.000501902	0.0180374	10690	FUT9
ENSG00000172638	-1.32156	5.5059	21.2544	4.02189e-06	0.000492693	30008	EFEMP2
ENSG00000172724	-2.24169	4.88803	11.3591	0.000750793	0.0236184	6363	CCL19
ENSG00000172738	1.24464	0.239437	45.1692	1.80727e-11	6.55587e-09	221468	TMEM217
ENSG00000172901	-2.37116	0.74541	9.21645	0.0023985	0.048531	206338	LVRN
ENSG00000173237	4.6677	-3.8559	45.8072	1.30484e-11	4.80842e-09	254439	C11orf86
ENSG00000173406	-2.73708	0.515866	9.68609	0.00185668	0.0415492	1600	DAB1
ENSG00000173597	-1.91621	0.440463	10.3627	0.00128587	0.0334901	27284	SULT1B1
ENSG00000173641	1.31625	2.31272	10.4341	0.00123713	0.0327867	27129	HSPB7
ENSG00000174080	1.02548	7.46456	26.4384	2.72077e-07	5.22027e-05	8722	CTSF
ENSG00000174123	-1.91832	1.59234	10.913	0.000954918	0.0277812	81793	TLR10
ENSG00000174502	-2.51805	-1.17853	9.6553	0.00188806	0.0417803	115019	SLC26A9
ENSG00000174672	1.22805	2.9724	10.7084	0.00106653	0.0297818	9024	BRSK2
ENSG00000174827	1.294	-1.05338	25.842	3.70529e-07	6.93727e-05	5174	PDZK1
ENSG00000175084	6.134	5.5379	322.737	3.67109e-72	9.46979e-69	1674	DES
ENSG00000175315	-3.99671	2.67915	12.2311	0.000469999	0.017173	1474	CST6
ENSG00000175426	-2.15177	3.87605	10.425	0.00124323	0.032876	5122	PCSK1
ENSG00000175920	3.00544	1.05022	77.662	1.2227e-18	7.09657e-16	285489	DOK7
ENSG00000181984	1.58717	-4.73051	13.7304	0.000211006	0.00979741	729786	GOLGA8CP
ENSG00000176246	1.60059	-4.74265	27.3017	1.74055e-07	3.48349e-05	122742	OR4L1
ENSG00000176402	2.44083	1.9487	79.7668	4.21312e-19	2.79462e-16	349149	GJC3
ENSG00000176884	1.47297	-0.992111	15.7339	7.29075e-05	0.00461205	2902	GRIN1
ENSG00000176907	-1.38838	3.44813	13.8477	0.000198243	0.00935449	56892	TCIM
ENSG00000177186	1.20706	-4.74417	15.8909	6.71e-05	0.00436357	391196	OR2M7
ENSG00000177238	4.28782	-0.560082	175.75	4.1061e-40	6.80909e-37	493829	TRIM72
ENSG00000177350	1.06125	-1.3864	22.3684	2.25051e-06	0.000312861	645683	RPL13AP3
ENSG00000177455	-2.2576	2.58218	9.72077	0.00182197	0.0411167	930	CD19
ENSG00000177807	-1.70086	4.84292	9.66446	0.00187867	0.0417371	3766	KCNJ10
ENSG00000177990	-1.46967	2.3859	14.4213	0.000146141	0.00766263	283417	DPY19L2
ENSG00000178015	1.46327	1.08218	12.701	0.000365458	0.0142823	285601	GPR150
ENSG00000178233	-2.24252	1.26715	11.1923	0.000821383	0.0251241	441151	TMEM151B
ENSG00000178297	-2.76183	3.26776	14.3258	0.000153745	0.00793186	360200	TMPRSS9
ENSG00000178776	-3.14566	0.17078	12.8767	0.00033269	0.0133398	389336	C5orf46
ENSG00000179088	-1.85644	-2.23943	10.657	0.00109654	0.0302342	374470	C12orf42
ENSG00000179097	1.70133	-0.693506	21.0999	4.35946e-06	0.000516373	3355	HTR1F
ENSG00000179111	2.68897	-1.34852	66.0726	4.34612e-16	2.1468e-13	84667	HES7
ENSG00000179142	7.38897	-4.08297	137.327	1.02286e-31	1.03246e-28	1585	CYP11B2
ENSG00000179178	-2.75444	-1.18227	9.44664	0.00211536	0.0446415	128218	TMEM125
ENSG00000179284	1.27405	-3.03461	9.53324	0.00201783	0.0433358	199699	DAND5
ENSG00000179300	2.01747	-3.05811	15.4224	8.59612e-05	0.00515678	203430	RTL3
ENSG00000179399	2.75852	-0.850456	30.7488	2.93679e-08	6.81805e-06	2262	GPC5
ENSG00000179403	-1.01057	6.38048	15.125	0.000100622	0.00581105	64856	VWA1
ENSG00000179542	1.2997	-0.150529	11.8419	0.000579128	0.0196853	139065	SLITRK4
ENSG00000179546	2.22803	-1.31443	21.8884	2.88982e-06	0.000387804	3352	HTR1D
ENSG00000179846	-1.80611	-0.290157	10.7721	0.0010304	0.0291018	284353	NKPD1
ENSG00000179914	2.13604	-0.698114	14.0151	0.000181345	0.00877104	55600	ITLN1
ENSG00000179915	-6.2326	2.93389	17.837	2.40652e-05	0.00210036	9378	NRXN1
ENSG00000180209	1.58362	-1.90962	35.5469	2.48988e-09	6.8006e-07	29895	MYLPF
ENSG00000180815	2.53705	-1.07444	76.5555	2.14112e-18	1.21239e-15	389840	MAP3K15
ENSG00000181085	-2.37081	0.920128	14.0935	0.000173945	0.00851963	225689	MAPK15
ENSG00000181409	-1.43	5.05082	14.3216	0.00015409	0.00793203	9625	AATK
ENSG00000181790	-1.73343	4.67033	9.55943	0.00198925	0.0431612	575	ADGRB1
ENSG00000181856	1.51586	0.686838	26.4853	2.65545e-07	5.13741e-05	6517	SLC2A4
ENSG00000182533	6.47146	-3.00553	70.9376	3.68697e-17	1.94538e-14	859	CAV3
ENSG00000182631	3.74627	-3.89347	36.9611	1.20512e-09	3.45409e-07	51289	RXFP3
ENSG00000182652	1.42813	-4.74417	22.8858	1.71918e-06	0.000246373	441669	OR4Q3
ENSG00000182747	2.29228	-3.86086	9.87733	0.00167328	0.0388468	340146	SLC35D3
ENSG00000182791	1.18692	-1.09995	24.5805	7.12685e-07	0.000114901	55231	CCDC87
ENSG00000183036	2.58235	-3.43696	13.7946	0.000203923	0.0095642	5121	PCP4
ENSG00000183128	5.68607	-3.9251	90.1802	2.17426e-21	1.52962e-18	119395	CALHM3
ENSG00000183166	2.11163	0.31338	9.95868	0.00160093	0.0377714	83698	CALN1
ENSG00000183346	-2.98514	-0.987365	13.8382	0.00019924	0.00938244	219621	CABCOCO1
ENSG00000183378	1.61579	-4.08201	9.50541	0.00204867	0.0437553	341277	OVCH2
ENSG00000183434	-4.51964	-1.66878	9.31505	0.00227279	0.0469859	51270	TFDP3
ENSG00000183479	-1.38098	0.595076	12.3087	0.000450859	0.016694	11219	TREX2
ENSG00000183784	1.12566	-1.19368	13.5078	0.000237574	0.0107306	157983	C9orf66
ENSG00000183873	2.03283	0.9939	15.2594	9.37094e-05	0.00553577	6331	SCN5A
ENSG00000183971	-2.7807	0.766001	24.6352	6.92754e-07	0.000113869	283869	NPW
ENSG00000183979	1.591	-3.66553	15.8763	6.76218e-05	0.00438522	256933	NPB
ENSG00000184058	-1.7968	1.27241	10.3632	0.0012855	0.0334901	6899	TBX1
ENSG00000184343	1.17144	0.83388	19.2567	1.14271e-05	0.00113372	26576	SRPK3
ENSG00000184344	2.45371	-2.72938	15.8966	6.68986e-05	0.00436357	9573	GDF3
ENSG00000184351	-3.18152	3.51973	9.6741	0.00186884	0.0415584	337882	KRTAP19-1
ENSG00000184454	-2.77538	0.0401247	10.1161	0.0014698	0.0360325	400746	NCMAP
ENSG00000184524	1.59294	0.973991	18.4513	1.74306e-05	0.00161868	51286	CEND1
ENSG00000184599	-1.97186	1.21555	14.0271	0.000180198	0.00875203	284467	FAM19A3
ENSG00000185101	-1.47504	2.84302	10.816	0.00100625	0.0286733	338440	ANO9
ENSG00000185231	9.90323	-1.74551	76.505	2.19651e-18	1.21415e-15	4158	MC2R
ENSG00000185433	2.54024	-1.01102	49.6983	1.79304e-12	6.93788e-10	54072	LINC00158
ENSG00000185436	1.09607	3.17783	11.3673	0.00074749	0.0235784	163702	IFNLR1
ENSG00000185518	2.27544	2.98188	39.3041	3.62686e-10	1.06584e-07	9899	SV2B
ENSG00000185594	3.55668	-3.85838	43.0689	5.28443e-11	1.80417e-08	145946	SPATA8
ENSG00000185972	1.15713	-2.72185	9.94286	0.00161475	0.0379433	881	CCIN
ENSG00000186281	-2.29123	2.31352	15.8529	6.8461e-05	0.00442727	150763	GPAT2
ENSG00000186827	-1.34735	2.82109	17.5139	2.8522e-05	0.00234811	7293	TNFRSF4
ENSG00000186868	1.00429	3.14302	10.1517	0.00144169	0.0358627	4137	MAPT
ENSG00000187024	1.08768	-0.303017	17.5349	2.82085e-05	0.00233056	138428	PTRH1
ENSG00000187026	2.70618	-4.40225	11.279	0.000783906	0.024298	337978	KRTAP21-2
ENSG00000187486	1.81438	-0.0778589	23.7722	1.08435e-06	0.000168955	3767	KCNJ11
ENSG00000187550	5.98263	-1.97411	56.599	5.344e-14	2.21547e-11	646643	SBK2
ENSG00000187642	1.26542	1.55439	16.191	5.72662e-05	0.00388551	84808	PERM1
ENSG00000187747	1.96776	-4.69913	15.5549	8.0144e-05	0.00486154	340980	OR52B6
ENSG00000187893	2.41565	-4.39985	9.25068	0.00235408	0.0480249	392459	CXXC1P1
ENSG00000187905	2.1434	-3.80014	16.7687	4.2225e-05	0.00311284	400891	LRRC74B
ENSG00000187955	-1.40719	5.4386	12.9041	0.000327865	0.0132608	7373	COL14A1
ENSG00000188038	1.61172	-4.69913	9.29888	0.00229295	0.0471089	123904	NRN1L
ENSG00000188404	-1.5445	5.66144	10.3811	0.00127315	0.033323	6402	SELL
ENSG00000188452	-1.25701	3.66646	12.5598	0.000394132	0.0151242	375298	CERKL
ENSG00000188487	-3.21815	2.92899	14.5619	0.000135632	0.00728898	387755	INSC
ENSG00000188501	-1.35632	1.21841	11.9756	0.000539016	0.0189603	197021	LCTL
ENSG00000188536	1.29242	2.34666	10.7536	0.00104075	0.0293229	3040	HBA2
ENSG00000188710	1.15928	-1.09459	24.6402	6.90945e-07	0.000113869	347148	QRFP
ENSG00000188783	-1.25554	5.92059	9.65426	0.00188913	0.0417803	5549	PRELP
ENSG00000189056	-3.00182	4.97167	13.4697	0.000242453	0.0108874	5649	RELN
ENSG00000189252	4.21685	-4.45869	29.1193	6.80547e-08	1.53394e-05	139067	SPANXN3
ENSG00000189292	4.41347	-2.3775	148.85	3.09229e-34	3.4186e-31	285016	ALKAL2
ENSG00000196091	-3.66111	2.01618	12.0711	0.000512082	0.0183182	4604	MYBPC1
ENSG00000196092	-2.62538	3.12818	10.6968	0.00107318	0.0298217	5079	PAX5
ENSG00000196184	1.60994	-4.73202	17.667	2.63147e-05	0.00221349	26476	OR10J1
ENSG00000196338	-1.34592	3.10414	9.48974	0.00206624	0.0439687	54413	NLGN3
ENSG00000196358	1.07316	1.28783	14.9409	0.00011093	0.00623572	84628	NTNG2
ENSG00000196415	2.08407	-3.18952	11.5185	0.000689082	0.0222078	5657	PRTN3
ENSG00000196581	-2.75543	1.40446	16.7693	4.22097e-05	0.00311284	55966	AJAP1
ENSG00000196628	-1.18399	5.98499	12.2549	0.000464046	0.0169926	6925	TCF4
ENSG00000196811	2.06263	-3.5658	22.1922	2.4668e-06	0.000338871	1146	CHRNG
ENSG00000196872	-1.02988	1.97889	10.931	0.000945659	0.0276156	343990	KIAA1211L
ENSG00000197233	2.30231	-4.52921	11.5298	0.000684888	0.0221454	26740	OR1J2
ENSG00000197385	-1.29154	0.876161	9.13241	0.00251121	0.0497442	344787	ZNF860
ENSG00000197442	1.24511	4.02362	39.5159	3.25397e-10	9.81093e-08	4217	MAP3K5
ENSG00000197496	-1.03854	4.89324	9.21483	0.00240063	0.048531	81031	SLC2A10
ENSG00000197594	1.31674	4.58854	25.6532	4.08622e-07	7.41139e-05	5167	ENPP1
ENSG00000197632	-3.17857	2.30067	13.1152	0.000292906	0.0123414	5055	SERPINB2
ENSG00000197769	1.49681	-0.0817681	16.6941	4.39177e-05	0.00319622	440738	MAP1LC3C
ENSG00000197938	1.45372	-4.7457	27.8278	1.32605e-07	2.72439e-05	79310	OR5H2
ENSG00000198121	-1.42923	3.97014	9.94326	0.00161439	0.0379433	1902	LPAR1
ENSG00000198336	2.53556	-1.8057	167.602	2.47114e-38	3.58562e-35	4635	MYL4
ENSG00000198626	-1.82638	2.59226	10.9186	0.000952029	0.0277319	6262	RYR2
ENSG00000198691	-1.78798	0.163279	10.9984	0.000911888	0.0268873	24	ABCA4
ENSG00000198754	1.21269	-0.701812	18.6717	1.55273e-05	0.00148346	64064	OXCT2
ENSG00000198768	-3.05654	2.7853	13.9494	0.000187795	0.00898938	164284	APCDD1L
ENSG00000198842	2.6348	-2.53513	20.6968	5.38054e-06	0.000612327	92235	DUSP27
ENSG00000198883	-7.36218	3.24505	13.7717	0.000206417	0.00962285	114824	PNMA5
ENSG00000199072	2.12077	-4.6947	16.1889	5.7328e-05	0.00388551	406888	MIRLET7F1
ENSG00000199172	1.25978	-3.74417	11.3687	0.000746929	0.0235784	442903	MIR331
ENSG00000200795	2.42524	-3.35724	17.2085	3.34927e-05	0.00260346	26835	RNU4-1
ENSG00000206755	1.21619	-4.73051	10.9371	0.000942559	0.0275945	677813	SNORA30
ENSG00000202354	1.70477	-4.73808	24.6113	7.01381e-07	0.000113869	6085	RNY3
ENSG00000203721	-1.96072	-1.77909	13.5244	0.000235476	0.0106774	554279	LINC00862
ENSG00000203859	10.059	2.83041	307.395	8.06853e-69	1.87319e-65	3284	HSD3B2
ENSG00000204248	-2.27062	6.60834	13.0732	0.00029955	0.0125126	1302	COL11A2
ENSG00000204338	6.64015	-0.863339	538.9	3.27071e-119	1.51866e-115	1590	CYP21A1P
ENSG00000204363	3.25273	-4.70951	62.5955	2.53829e-15	1.13325e-12	494197	SPANXN5
ENSG00000204414	1.03103	-4.74875	17.6981	2.58887e-05	0.00218557	1444	CSHL1
ENSG00000204538	-3.64932	0.206479	13.6577	0.000219341	0.0101237	170680	PSORS1C2
ENSG00000204588	2.16235	-2.52986	19.8122	8.54364e-06	0.000912943	440894	LINC01123
ENSG00000207392	1.72303	-4.54373	9.51317	0.00204002	0.0436508	677806	SNORA20
ENSG00000205002	-2.01243	1.61654	10.8171	0.00100569	0.0286733	441376	AARD
ENSG00000205364	1.85032	2.02533	26.1623	3.13886e-07	5.9731e-05	4499	MT1M
ENSG00000206177	2.51004	-3.80332	10.5378	0.00116956	0.0314628	3042	HBM
ENSG00000206549	-3.76347	0.581526	10.745	0.00104559	0.0293331	NA	PRSS50
ENSG00000206650	2.27342	-4.69913	25.1995	5.16969e-07	9.02402e-05	100379132	SNORA70G
ENSG00000207014	1.87692	-4.66408	10.096	0.00148591	0.0361982	100033415	SNORD116-3
ENSG00000207016	1.45372	-4.7457	28.0892	1.15852e-07	2.42309e-05	100124535	SNORA36C
ENSG00000207245	2.48213	-4.62987	16.0241	6.25416e-05	0.00413666	100033821	SNORD116-29
ENSG00000099399	-8.44438	3.26542	14.1634	0.000167598	0.00834971	4113	MAGEB2
ENSG00000099769	1.03993	-2.24643	11.8478	0.000577305	0.0196809	3483	IGFALS
ENSG00000099822	1.36987	4.38661	15.2309	9.5135e-05	0.00555935	610	HCN2
ENSG00000099937	-3.08895	0.0167474	10.6724	0.00108745	0.0300728	3053	SERPIND1
ENSG00000100191	-3.95891	3.91448	21.5307	3.48201e-06	0.000446621	6527	SLC5A4
ENSG00000100473	-1.81942	1.09933	9.38431	0.0021885	0.0457023	1690	COCH
ENSG00000100721	-2.51811	2.66927	9.30118	0.00229006	0.0471089	8115	TCL1A
ENSG00000101096	-1.17771	6.15287	11.0396	0.00089186	0.0265454	4773	NFATC2
ENSG00000101194	-1.72449	3.96149	15.0488	0.000104767	0.00597611	63910	SLC17A9
ENSG00000101438	1.85061	-4.341	9.69339	0.00184932	0.0415222	140679	SLC32A1
ENSG00000101812	2.34161	-4.68296	11.711	0.00062132	0.020636	286436	H2BFM
ENSG00000102230	-1.76351	1.54186	12.8989	0.000328775	0.0132701	9468	PCYT1B
ENSG00000102271	1.86856	1.12087	25.3263	4.84053e-07	8.51347e-05	56062	KLHL4
ENSG00000102387	-1.90923	0.967108	10.094	0.00148752	0.0361994	54457	TAF7L
ENSG00000102678	3.08663	0.969203	19.3451	1.09099e-05	0.00109174	2254	FGF9
ENSG00000103056	-1.2334	2.12768	12.2113	0.000475008	0.017273	55512	SMPD3
ENSG00000103175	-2.09764	4.80061	9.4864	0.00207	0.0440084	58189	WFDC1
ENSG00000103355	-2.57892	3.43145	10.5606	0.00115524	0.0311861	260429	PRSS33
ENSG00000103375	1.45593	-3.96453	9.50033	0.00205435	0.0438361	343	AQP8
ENSG00000104490	-1.1729	4.75802	12.0495	0.00051806	0.0184751	83988	NCALD
ENSG00000104611	-1.46334	3.39279	10.3381	0.00130316	0.0335908	63898	SH2D4A
ENSG00000104833	1.01648	7.98691	9.23972	0.00236821	0.0482283	10382	TUBB4A
ENSG00000207442	1.81762	-4.45744	9.66062	0.0018826	0.0417803	100033418	SNORD116-6
ENSG00000207550	1.57631	-4.71848	16.1216	5.94039e-05	0.00394652	407056	MIR99B
ENSG00000207626	1.40298	-4.74265	19.602	9.53682e-06	0.00098403	693147	MIR562
ENSG00000207722	1.03103	-4.74875	17.6981	2.58887e-05	0.00218557	574473	MIR520B
ENSG00000211491	2.39097	-4.65976	23.1023	1.53608e-06	0.000224288	100313896	MIR320D1
ENSG00000212158	1.4559	-4.73354	16.1823	5.75286e-05	0.00388551	692107	SNORD66
ENSG00000212402	1.93679	-4.44996	10.0648	0.00151129	0.0365952	677841	SNORA74B
ENSG00000212993	-1.34978	-0.434188	9.249	0.00235624	0.0480268	5462	POU5F1B
ENSG00000213185	1.09793	-0.0614957	15.8917	6.70713e-05	0.00436357	196792	FAM24B
ENSG00000213471	1.41442	-2.36601	42.6008	6.71333e-11	2.22652e-08	440307	TTLL13P
ENSG00000213588	1.26812	-3.45994	19.0112	1.29951e-05	0.00127836	221504	ZBTB9
ENSG00000213760	1.10741	0.405705	21.1374	4.27504e-06	0.000516373	534	ATP6V1G2
ENSG00000213892	2.53228	-4.4612	12.7527	0.000355494	0.0140121	388551	CEACAM16
ENSG00000214107	-9.45373	1.08261	15.6519	7.61355e-05	0.004716	4112	MAGEB1
ENSG00000214435	1.64039	-1.73108	13.2404	0.000273975	0.0118007	57412	AS3MT
ENSG00000214491	-3.49162	0.607417	16.1779	5.76629e-05	0.00388551	730005	SEC14L6
ENSG00000214511	1.75244	-4.65116	11.0201	0.000901271	0.026677	613227	HIGD1C
ENSG00000214617	-4.25203	0.828443	10.0283	0.00154155	0.0369337	386757	SLC6A10P
ENSG00000214851	-1.52235	-1.68882	14.0952	0.000173784	0.00851963	253128	LINC00612
ENSG00000215009	1.91513	-3.12257	15.4745	8.36272e-05	0.00504283	341392	ACSM4
ENSG00000215018	-2.24676	1.40151	15.4411	8.51155e-05	0.00511928	340267	COL28A1
ENSG00000215187	5.55249	-0.690656	711.346	1.0195e-156	7.88956e-153	730112	FAM166B
ENSG00000216192	1.11064	-4.73808	10.1641	0.00143204	0.0358134	100126320	MIR920
ENSG00000221176	1.84857	-4.70803	12.9779	0.000315182	0.0129052	100302175	MIR1207
ENSG00000221411	1.20706	-4.74417	15.6509	7.61759e-05	0.004716	100302283	MIR1227
ENSG00000221586	2.77053	-4.62565	11.0708	0.000876984	0.026339	100302228	MIR1261
ENSG00000222005	1.27461	-3.92769	11.1619	0.000834961	0.0254389	388948	LINC01118
ENSG00000222047	1.02117	-1.68955	11.2009	0.000817574	0.0251069	414236	C10orf55
ENSG00000223791	1.78146	-3.11663	28.4002	9.86574e-08	2.10131e-05	100874092	UBE2E1-AS1
ENSG00000223941	1.70477	-4.73808	24.6113	7.01381e-07	0.000113869	100874330	LINC01014
ENSG00000223972	2.69145	-4.66842	18.7135	1.51903e-05	0.00146332	100287102	DDX11L1
ENSG00000224389	1.18865	2.18231	12.7455	0.000356875	0.0140427	721	C4B
ENSG00000224855	1.10795	-3.61306	9.27633	0.00232134	0.0475241	100873941	OPA1-AS1
ENSG00000225039	1.14255	-2.48872	9.78721	0.0017573	0.0400367	103724387	LINC01058
ENSG00000225174	2.76682	-4.65259	23.7838	1.07784e-06	0.000168955	100287366	OSTM1-AS1
ENSG00000225778	-1.96691	0.0258868	9.95951	0.00160021	0.0377714	219731	PROSER2-AS1
ENSG00000226235	2.25477	-4.04115	24.0091	9.58795e-07	0.000151424	284576	LEMD1-AS1
ENSG00000226237	-1.05831	0.6707	12.3209	0.000447908	0.0166899	100506834	GAS1RR
ENSG00000226784	1.50047	-3.23219	23.3298	1.36469e-06	0.000203669	441531	PGAM4
ENSG00000227143	1.20706	-4.74417	15.9931	6.35744e-05	0.00419302	101927889	LINC01153
ENSG00000227507	-1.56333	4.56873	9.65562	0.00188773	0.0417803	4050	LTB
ENSG00000227825	-1.90568	0.0711681	17.2863	3.21498e-05	0.00255613	121456	SLC9A7P1
ENSG00000227942	1.77836	-4.21307	12.685	0.000368607	0.0143343	83957	FRMD8P1
ENSG00000228567	1.23221	-4.7457	18.1528	2.03872e-05	0.00184886	317703	VN1R4
ENSG00000229005	1.35794	-4.71399	9.76245	0.00178113	0.0403815	101927219	HNF4A-AS1
ENSG00000229140	-1.81439	-1.04162	9.54018	0.00201022	0.0433358	137196	CCDC26
ENSG00000229578	1.20706	-4.74417	15.6509	7.61759e-05	0.004716	100874143	LINC00358
ENSG00000229589	1.17559	2.23443	22.6179	1.97638e-06	0.000279779	100128640	ACVR2B-AS1
ENSG00000229951	1.38069	-3.68442	12.1596	0.00048836	0.0176376	403150	FLJ31356
ENSG00000230630	-1.72575	1.52849	12.3235	0.000447302	0.0166899	100628315	DNM3OS
ENSG00000230667	1.02109	-2.99733	9.84555	0.00170243	0.0391711	646817	SETSIP
ENSG00000231274	4.48562	-2.14203	138.743	5.01406e-32	5.2912e-29	100130827	SBK3
ENSG00000231852	9.2654	2.08888	674.482	1.05882e-148	6.1454e-145	1589	CYP21A2
ENSG00000231989	1.43712	-3.27342	18.295	1.89201e-05	0.00172933	153743	PPP1R2B
ENSG00000104921	-3.27912	2.48535	12.3581	0.000439068	0.0164675	2208	FCER2
ENSG00000105048	1.51325	3.4087	15.3476	8.94364e-05	0.00533767	7138	TNNT1
ENSG00000105251	2.74221	0.1059	28.9518	7.42011e-08	1.6564e-05	56961	SHD
ENSG00000105388	-4.95049	0.137748	11.4898	0.000699788	0.0225018	1048	CEACAM5
ENSG00000105398	4.64651	-2.21017	25.3853	4.6948e-07	8.32018e-05	6822	SULT2A1
ENSG00000105427	-2.77898	3.90011	13.9009	0.000192711	0.00916474	84518	CNFN
ENSG00000105464	-1.11291	3.65888	10.7513	0.00104206	0.0293242	2906	GRIN2D
ENSG00000105538	1.16533	4.64931	14.0893	0.000174334	0.00852072	54922	RASIP1
ENSG00000105613	1.1828	2.27644	14.4547	0.000143575	0.00757552	22983	MAST1
ENSG00000105668	1.58616	-0.405263	21.466	3.60161e-06	0.000456913	11045	UPK1A
ENSG00000105717	-1.01291	0.854483	10.3333	0.00130653	0.0335908	80714	PBX4
ENSG00000105767	-1.37997	5.50968	14.6049	0.000132573	0.00719115	199731	CADM4
ENSG00000105825	-3.16396	4.85666	18.1239	2.06985e-05	0.00186176	7980	TFPI2
ENSG00000105852	-2.83366	0.719656	16.9678	3.80201e-05	0.00286986	5446	PON3
ENSG00000106004	1.58885	2.608	32.5567	1.15765e-08	2.88988e-06	3202	HOXA5
ENSG00000106123	-1.37096	3.24424	9.69979	0.00184289	0.0414578	2051	EPHB6
ENSG00000106436	-2.63572	-0.510764	9.59537	0.00195069	0.0424833	93408	MYL10
ENSG00000106511	-3.15464	3.77506	19.5456	9.82283e-06	0.00100461	4223	MEOX2
ENSG00000106538	1.11003	4.65069	17.8626	2.37437e-05	0.00208013	5919	RARRES2
ENSG00000106633	-2.02942	-0.112752	10.5959	0.00113336	0.0307025	2645	GCK
ENSG00000107147	2.08335	-1.85962	41.6099	1.11429e-10	3.64358e-08	57582	KCNT1
ENSG00000107159	-3.26121	0.781213	20.7361	5.27128e-06	0.0006087	768	CA9
ENSG00000107187	2.24078	-4.32609	12.2713	0.000459969	0.0169482	8022	LHX3
ENSG00000107295	1.66982	1.68177	11.1958	0.00081981	0.0251091	6456	SH3GL2
ENSG00000107317	-2.50108	7.38543	19.301	1.1165e-05	0.00111247	5730	PTGDS
ENSG00000107611	-1.20099	4.48936	14.8282	0.00011776	0.00657194	8029	CUBN
ENSG00000107807	3.72739	0.521704	19.7238	8.94804e-06	0.00093999	3195	TLX1
ENSG00000107831	1.68942	-3.98872	11.7184	0.00061886	0.0205837	2253	FGF8
ENSG00000107859	2.65672	-3.43881	33.3207	7.81458e-09	1.99366e-06	5309	PITX3
ENSG00000107954	-1.729	2.04879	10.6826	0.0010815	0.0299618	9148	NEURL1
ENSG00000108244	-4.89056	2.59035	20.7176	5.32245e-06	0.0006087	25984	KRT23
ENSG00000108823	1.8726	1.54279	63.0355	2.03017e-15	9.42646e-13	6442	SGCA
ENSG00000108830	-1.34969	2.86461	9.12594	0.0025201	0.0498628	8153	RND2
ENSG00000108846	1.63408	2.63767	40.0252	2.50713e-10	7.76074e-08	8714	ABCC3
ENSG00000108947	1.17376	3.23765	12.7217	0.000361435	0.0141741	1949	EFNB3
ENSG00000109072	1.23964	1.10259	11.8816	0.000566912	0.0194011	7448	VTN
ENSG00000110328	1.03118	4.02923	18.8416	1.42033e-05	0.00138548	374378	GALNT18
ENSG00000110492	-1.12592	7.23321	9.7732	0.00177074	0.0402246	4192	MDK
ENSG00000110900	-1.9235	4.79204	12.0458	0.000519099	0.0184837	441631	TSPAN11
ENSG00000111046	5.76054	-2.37425	61.9108	3.59381e-15	1.57422e-12	4618	MYF6
ENSG00000111049	5.26304	0.348977	11.0989	0.000863803	0.0260781	4617	MYF5
ENSG00000111291	-2.86619	-0.343165	10.2145	0.00139341	0.0351243	55507	GPRC5D
ENSG00000111339	-2.06037	0.194793	10.0509	0.00152277	0.036673	420	ART4
ENSG00000143248	2.20954	7.64833	47.451	5.63957e-12	2.14636e-09	8490	RGS5
ENSG00000232774	1.78032	-1.81368	50.6983	1.07711e-12	4.23835e-10	400221	FLJ22447
ENSG00000232871	1.33327	-1.84666	28.2932	1.04261e-07	2.20048e-05	653677	SEC1P
ENSG00000233355	-3.066	1.16954	16.3495	5.26688e-05	0.00361763	100506915	CHRM3-AS2
ENSG00000234199	1.32808	-2.8922	11.5647	0.000672147	0.0219783	440900	LINC01191
ENSG00000234438	1.64172	-4.66987	10.8713	0.000976651	0.0282365	390594	KBTBD13
ENSG00000234736	2.09058	-4.71698	17.2275	3.31605e-05	0.00260086	100506733	FAM170B-AS1
ENSG00000235376	1.50926	-3.9303	12.5831	0.000389252	0.0149865	729020	RPEL1
ENSG00000235570	2.54433	-4.68004	13.1935	0.000280928	0.0120555	387055	LINC00533
ENSG00000235884	-1.82175	0.659503	9.30169	0.00228942	0.0471089	NA	LINC00941
ENSG00000235984	6.16735	-3.64474	43.0919	5.22288e-11	1.80417e-08	100873969	GPC5-AS1
ENSG00000236081	-3.37559	1.52216	17.4112	3.01051e-05	0.00242681	101927125	ELFN1-AS1
ENSG00000236094	3.12733	-3.896	31.4583	2.03767e-08	4.8272e-06	440132	LINC00545
ENSG00000236311	4.19022	-2.88293	14.1351	0.00017014	0.00841626	100038246	TLX1NB
ENSG00000236334	1.67198	-4.22473	9.64533	0.00189834	0.0419002	644591	PPIAL4G
ENSG00000237064	1.88809	-4.37957	14.1662	0.00016735	0.00834971	442720	EIF3IP1
ENSG00000237125	-2.63486	-1.04268	10.5193	0.00118132	0.0316325	79804	HAND2-AS1
ENSG00000237505	1.19067	-3.0069	12.4568	0.000416478	0.0158248	101927891	PKN2-AS1
ENSG00000238184	1.15149	-1.48936	17.1582	3.43927e-05	0.00264391	101927682	CD81-AS1
ENSG00000238754	1.68301	-4.71548	16.1699	5.79077e-05	0.00388551	107397392	SCARNA18B
ENSG00000239474	2.99416	0.856339	151.237	9.30442e-35	1.08006e-31	10324	KLHL41
ENSG00000239605	1.6446	-3.54506	15.795	7.05878e-05	0.00448977	285051	STPG4
ENSG00000240194	1.76562	-4.72147	11.698	0.00062567	0.0207472	643160	CYMP
ENSG00000240563	-3.67178	-0.473626	18.3887	1.80119e-05	0.00165938	54596	L1TD1
ENSG00000241135	-2.48141	-2.6483	9.78884	0.00175574	0.0400367	100498859	LINC00881
ENSG00000241648	1.70477	-4.73808	25.6081	4.18275e-07	7.52766e-05	100874037	CADM2-AS2
ENSG00000242221	3.88515	-4.10239	20.5866	5.69948e-06	0.000642326	5670	PSG2
ENSG00000242419	1.54229	-1.50558	27.8361	1.32037e-07	2.72439e-05	56098	PCDHGC4
ENSG00000243130	3.26875	-3.31076	9.78404	0.00176033	0.0400664	5680	PSG11
ENSG00000243480	3.47786	-4.01608	21.6598	3.25535e-06	0.000426985	279	AMY2A
ENSG00000243955	4.65974	0.444232	92.253	7.62736e-22	5.90256e-19	2938	GSTA1
ENSG00000244476	-2.6342	1.3278	9.41547	0.00215162	0.0451647	405754	ERVFRD-1
ENSG00000244617	-2.73804	3.99491	14.6557	0.000129043	0.00705492	151516	ASPRV1
ENSG00000245164	-1.67793	2.20404	9.52947	0.00202198	0.0433847	100130231	LINC00861
ENSG00000247982	-1.67449	2.14743	11.0109	0.000905797	0.0267544	283663	LINC00926
ENSG00000248167	1.97945	-4.43634	18.0893	2.10782e-05	0.00188212	202658	TRIM39-RPP21
ENSG00000250107	1.74491	-3.29671	22.1996	2.45721e-06	0.000338871	253962	CACNA1G-AS1
ENSG00000250584	2.17711	-4.32837	10.0871	0.00149313	0.036298	100506791	LINC01511
ENSG00000250709	2.00614	-3.60127	9.89115	0.00166076	0.0387109	100526761	CCDC169-SOHLH2
ENSG00000250786	-1.48052	2.71257	10.3532	0.00129252	0.0334901	100505806	SNHG18
ENSG00000251372	-5.59554	-1.31769	16.6171	4.57366e-05	0.00329758	100874047	LINC00499
ENSG00000252577	1.60188	-3.96098	17.1071	3.53299e-05	0.002707	677681	SCARNA20
ENSG00000252835	1.9992	-3.1122	25.0024	5.72576e-07	9.84661e-05	677763	SCARNA21
ENSG00000112246	2.99015	-2.08539	30.9635	2.62932e-08	6.16588e-06	6492	SIM1
ENSG00000112818	3.89973	-2.05859	122.687	1.6329e-28	1.57956e-25	4224	MEP1A
ENSG00000113083	-1.06361	4.64479	10.5092	0.00118784	0.0317075	4015	LOX
ENSG00000114378	1.10079	2.15902	13.7875	0.000204694	0.00958099	3373	HYAL1
ENSG00000114455	-2.30142	-3.12704	9.642	0.00190178	0.0419252	11148	HHLA2
ENSG00000114757	-1.99338	2.53229	10.3362	0.00130447	0.0335908	51555	PEX5L
ENSG00000114771	4.53241	-0.324447	55.6331	8.73404e-14	3.55736e-11	13	AADAC
ENSG00000114805	-1.55761	1.28997	11.054	0.000884964	0.0264629	23007	PLCH1
ENSG00000114854	4.28539	-0.852304	270.07	1.09578e-60	2.31269e-57	7134	TNNC1
ENSG00000115194	1.46597	-0.262931	15.5915	7.86086e-05	0.00478997	7781	SLC30A3
ENSG00000115232	-1.51087	4.72345	14.0173	0.000181139	0.00877104	3676	ITGA4
ENSG00000115461	-1.91533	9.41547	12.7603	0.000354055	0.014003	3488	IGFBP5
ENSG00000115468	1.19427	4.91254	10.2715	0.00135101	0.0343538	80303	EFHD1
ENSG00000116132	-1.1931	6.315	11.1242	0.00085207	0.0258246	5396	PRRX1
ENSG00000116133	1.02629	7.31138	14.4127	0.000146807	0.00766263	1718	DHCR24
ENSG00000117013	1.3983	1.67132	18.555	1.65073e-05	0.00157063	9132	KCNQ4
ENSG00000117318	-1.14165	4.70634	11.3014	0.000774503	0.0240708	3399	ID3
ENSG00000117322	-3.29734	4.31668	9.21069	0.00240607	0.048531	1380	CR2
ENSG00000118194	2.68834	-2.14832	36.4825	1.54041e-09	4.36124e-07	7139	TNNT2
ENSG00000118520	-3.90888	1.52384	17.418	2.99974e-05	0.00242655	383	ARG1
ENSG00000118733	-5.47329	2.15792	10.0736	0.00150411	0.0365266	118427	OLFM3
ENSG00000118785	-1.81914	9.70969	13.9987	0.000182933	0.00882947	6696	SPP1
ENSG00000118972	-6.7442	-1.19902	13.5959	0.000226685	0.0103801	8074	FGF23
ENSG00000119147	-2.48888	0.36161	9.63654	0.00190744	0.0419745	84417	C2orf40
ENSG00000119608	1.61645	-2.02995	36.1915	1.78849e-09	5.00261e-07	283571	PROX2
ENSG00000119630	-1.50896	5.43451	17.3059	3.18194e-05	0.00253855	5228	PGF
ENSG00000119703	-1.21553	2.29872	11.2187	0.000809788	0.0249007	79696	ZC2HC1C
ENSG00000253187	-1.98397	-3.33812	10.6356	0.00110928	0.0303693	100874323	HOXA10-AS
ENSG00000253351	1.21619	-4.73051	9.84647	0.00170158	0.0391711	619344	LINC01298
ENSG00000254083	1.38866	-4.729	11.3857	0.000740107	0.0234717	286094	LINC01591
ENSG00000254109	1.2664	0.934729	21.8314	2.97688e-06	0.000397191	100128750	RBPMS-AS1
ENSG00000254598	1.06144	-1.36675	22.084	2.60975e-06	0.000354316	283106	CSNK2A3
ENSG00000255323	1.13415	-4.7396	10.7901	0.00102046	0.0289622	102723378	LINC01495
ENSG00000255346	2.96041	2.99165	63.5044	1.60011e-15	7.58125e-13	79400	NOX5
ENSG00000255690	-2.13976	4.74551	14.432	0.000145312	0.00764978	9865	TRIL
ENSG00000255986	2.46515	-4.1643	13.3298	0.000261224	0.0115308	4498	MT1JP
ENSG00000256045	1.73884	-1.38372	21.3571	3.81198e-06	0.000476802	100463488	MTRNR2L10
ENSG00000256124	-1.87336	1.63705	11.9688	0.000540986	0.0189985	102606463	LINC01152
ENSG00000256222	1.35479	-2.77968	10.8612	0.000982002	0.0283207	100462983	MTRNR2L3
ENSG00000256612	-2.07001	-0.989849	12.907	0.000327349	0.0132608	1556	CYP2B7P
ENSG00000257264	1.67391	-4.35142	11.0539	0.000885007	0.0264629	NA	AC136443.3
ENSG00000257591	1.0316	-1.55405	18.1174	2.077e-05	0.00186176	90589	ZNF625
ENSG00000258555	1.26319	-3.80969	11.1476	0.000841382	0.0255715	101730217	SPECC1L-ADORA2A
ENSG00000258777	1.56046	-2.6947	18.7382	1.49947e-05	0.00145049	100750246	HIF1A-AS1
ENSG00000259282	2.59627	-4.71548	41.3453	1.27577e-10	4.11364e-08	100652749	SPATA8-AS1
ENSG00000260034	1.08027	-3.07432	14.2586	0.000159333	0.00812986	100506655	LCMT1-AS2
ENSG00000260389	1.78264	-3.83383	17.9734	2.24019e-05	0.0019775	441818	WBP11P1
ENSG00000260880	-2.69073	0.246745	16.7083	4.35893e-05	0.00318229	283902	HCCAT5
ENSG00000260962	2.49839	-4.65689	19.8057	8.5726e-06	0.000912943	100861544	LINC00557
ENSG00000261713	6.02649	-3.83059	71.7649	2.42424e-17	1.30887e-14	146336	SSTR5-AS1
ENSG00000263464	2.07172	-4.19837	26.5457	2.57376e-07	5.02121e-05	653598	PPIAL4C
ENSG00000263527	2.75209	-4.70209	33.498	7.13363e-09	1.84016e-06	100616130	MIR4526
ENSG00000263642	1.00544	-4.74722	13.3143	0.000263392	0.0115813	100616274	MIR4802
ENSG00000263734	1.37827	-4.74112	18.0093	2.19834e-05	0.00195543	100616174	MIR4643
ENSG00000263813	1.86864	-4.73808	31.6741	1.82341e-08	4.36613e-06	100500878	MIR3679
ENSG00000264349	1.02765	-3.341	9.35498	0.00222381	0.0462201	100423020	MIR4258
ENSG00000264661	1.08751	-4.73657	9.53555	0.00201529	0.0433358	100422912	MIR3200
ENSG00000264814	1.77186	-4.60611	12.6949	0.000366655	0.0142823	100422821	MIR1273C
ENSG00000264999	2.06159	-4.6815	13.2653	0.00027036	0.0117497	100847067	MIR5089
ENSG00000265028	1.56734	-4.70654	11.0297	0.000896653	0.0266198	NA	MIR4792
ENSG00000265096	1.76989	-3.21202	10.3105	0.00132272	0.0338943	100507410	C1QTNF1-AS1
ENSG00000265213	1.59681	-4.71997	14.6542	0.00012915	0.00705492	100500867	MIR3684
ENSG00000265376	1.00544	-4.74722	13.3143	0.000263392	0.0115813	100423038	MIR466
ENSG00000265507	1.18235	-4.74265	13.8612	0.000196819	0.00930621	100616499	MIR4435-1
ENSG00000265623	2.59752	-4.68442	25.7545	3.87714e-07	7.19833e-05	100423017	MIR3139
ENSG00000266107	1.91094	-4.70357	20.8456	4.97839e-06	0.000580795	100616196	MIR4525
ENSG00000266203	1.43714	-4.71997	13.7812	0.000205385	0.00959398	100847018	MIR5585
ENSG00000266315	1.52749	-3.62354	10.7294	0.00105447	0.0294946	100616114	MIR4668
ENSG00000266383	1.11064	-4.73808	10.4118	0.00125212	0.0329955	100847021	MIR5002
ENSG00000266407	2.04284	-4.70506	17.4719	2.91589e-05	0.00236696	100422892	MIR3157
ENSG00000266478	1.70477	-4.73808	24.6113	7.01381e-07	0.000113869	100846991	MIR5197
ENSG00000266494	2.17325	-4.65259	13.5821	0.000228356	0.010436	100616178	MIR4641
ENSG00000266583	1.52643	-4.73808	20.4706	6.05548e-06	0.000678986	100616312	MIR4478
ENSG00000267252	3.3129	-4.56243	13.4843	0.000240571	0.0108426	101927433	LINC01255
ENSG00000267690	1.68722	-4.65402	11.106	0.000860508	0.0260124	100288122	LDLRAD4-AS1
ENSG00000267757	1.59886	-3.71848	16.5482	4.74291e-05	0.00334016	100287177	EML2-AS1
ENSG00000268223	2.98511	-3.3861	25.3933	4.67547e-07	8.32018e-05	644100	ARL14EPL
ENSG00000268988	3.47775	-4.54772	17.498	2.87618e-05	0.00235948	494119	SPANXN2
ENSG00000269067	2.13914	-2.67858	10.9332	0.000944571	0.0276156	388523	ZNF728
ENSG00000269404	-1.7267	2.20489	9.64044	0.00190339	0.0419252	6689	SPIB
ENSG00000269420	1.17439	-2.19134	16.8455	4.05502e-05	0.00301735	106144526	PLA2G4C-AS1
ENSG00000269656	1.06351	-2.29839	13.5783	0.000228814	0.0104364	106144593	NOP53-AS1
ENSG00000269900	2.19994	-4.36425	13.1625	0.000285606	0.0121887	6023	RMRP
ENSG00000270136	1.55115	-4.19524	11.3779	0.000743247	0.0235085	NA	MINOS1-NBL1
ENSG00000120054	-1.84475	4.1547	10.4852	0.00120333	0.0320092	1369	CPN1
ENSG00000120332	-2.00328	0.615017	10.2947	0.0013341	0.0341107	63923	TNN
ENSG00000120498	1.50667	-1.04045	15.7466	7.24178e-05	0.00459359	56159	TEX11
ENSG00000120669	1.49226	-1.522	10.0427	0.00152951	0.0367712	54937	SOHLH2
ENSG00000120729	-1.18655	0.288111	10.2462	0.00136965	0.0346551	9499	MYOT
ENSG00000121075	-2.44763	-1.07936	10.6957	0.00107387	0.0298217	9496	TBX4
ENSG00000122133	2.62474	7.44363	18.9885	1.3151e-05	0.00128824	5047	PAEP
ENSG00000122176	-3.01398	6.72585	24.823	6.28447e-07	0.000106496	2331	FMOD
ENSG00000122180	3.52408	-3.88167	12.2097	0.000475425	0.017273	4656	MYOG
ENSG00000122584	2.49991	-2.32011	13.0557	0.000302357	0.0125523	30010	NXPH1
ENSG00000122641	-1.44144	4.96355	9.16208	0.00247082	0.0492805	3624	INHBA
ENSG00000124216	-1.80643	2.74361	21.7457	3.11285e-06	0.000410614	6615	SNAI1
ENSG00000124249	-1.43698	1.61997	13.3978	0.000251926	0.0112259	60598	KCNK15
ENSG00000124882	-4.35269	2.07896	15.0162	0.000106593	0.00603574	2069	EREG
ENSG00000125492	1.50589	-4.40828	9.69681	0.00184588	0.041485	56751	BARHL1
ENSG00000125780	-4.4142	1.51956	17.3112	3.17318e-05	0.00253855	7053	TGM3
ENSG00000125869	-1.67521	1.51871	10.6713	0.00108809	0.0300728	24141	LAMP5
ENSG00000126353	-1.78423	3.39878	11.5807	0.000666383	0.0218205	1236	CCR7
ENSG00000127249	-2.19951	-0.222998	14.392	0.000148435	0.00770932	84239	ATP13A4
ENSG00000127472	-1.89058	2.02769	10.3619	0.00128642	0.0334901	5322	PLA2G5
ENSG00000127530	-2.28805	1.00389	9.67789	0.00186498	0.0415582	26664	OR7C1
ENSG00000127585	1.15904	2.83343	9.96253	0.00159759	0.0377714	146330	FBXL16
ENSG00000127743	-2.05006	0.0791624	12.9601	0.000318208	0.0129833	27190	IL17B
ENSG00000128040	1.81322	-2.69433	14.3074	0.000155251	0.00797414	6691	SPINK2
ENSG00000128218	-2.04821	0.999147	10.8135	0.00100765	0.0286733	29802	VPREB3
ENSG00000269028	1.39293	1.18876	20.0404	7.58239e-06	0.000830343	100462981	MTRNR2L12
ENSG00000270672	1.51924	-2.46026	12.4603	0.000415703	0.0158212	100463482	MTRNR2L6
ENSG00000270800	2.1365	-3.00553	27.6238	1.47357e-07	3.00091e-05	100529239	RPS10-NUDT3
ENSG00000271216	2.21238	-0.513117	23.0138	1.60842e-06	0.000231933	103689845	LINC01050
ENSG00000273514	2.01276	-4.58684	16.7327	4.3033e-05	0.00316156	653404	FOXD4L6
ENSG00000273593	1.4559	-4.73354	15.6525	7.61125e-05	0.004716	102465695	MIR7160
ENSG00000274054	1.5165	-4.71399	11.0525	0.000885668	0.0264629	100616416	MIR4727
ENSG00000274380	1.5598	-4.6947	11.7971	0.000593217	0.0198732	102466984	MIR6801
ENSG00000274705	2.30966	-4.60334	11.535	0.000682973	0.0221451	619554	MIR486-1
ENSG00000274932	2.96537	-4.70061	46.0482	1.15376e-11	4.32029e-09	102465688	MIR7150
ENSG00000275449	1.53616	-4.71548	13.9145	0.000191313	0.00912017	102465910	MIR6859-3
ENSG00000275652	2.70697	-4.65259	33.7783	6.17636e-09	1.61113e-06	102465477	MIR6796
ENSG00000275789	1.77904	-4.62565	12.6812	0.000369358	0.0143395	102465866	MIR8064
ENSG00000275816	1.61172	-4.69913	10.1011	0.00148182	0.0361982	102466656	MIR6500
ENSG00000276203	1.62911	-4.62705	11.7507	0.000608196	0.0203164	441425	ANKRD20A3
ENSG00000276380	1.64237	-4.00965	10.1345	0.00145516	0.03597	389898	UBE2NL
ENSG00000277288	1.79475	-3.95656	11.7252	0.00061658	0.0205495	100130539	C10orf142
ENSG00000277474	1.53075	-4.70357	12.5546	0.000395241	0.0151321	102466759	MIR6894
ENSG00000277723	1.26468	-4.70654	9.43223	0.00213205	0.044908	102466744	MIR6827
ENSG00000278034	2.59184	-4.61167	21.6399	3.28936e-06	0.000429021	102465437	MIR6731
ENSG00000278420	1.77735	-4.10435	19.732	8.9098e-06	0.00093999	102465491	MIR6819
ENSG00000128591	1.93162	4.89786	28.596	8.9166e-08	1.9529e-05	2318	FLNC
ENSG00000128606	2.34292	2.64917	40.522	1.9441e-10	6.09923e-08	10234	LRRC17
ENSG00000129009	-1.37255	6.06248	10.055	0.00151935	0.036631	3671	ISLR
ENSG00000129152	3.18515	-1.973	37.7605	7.99853e-10	2.32117e-07	4654	MYOD1
ENSG00000129170	5.02732	-1.06025	90.2712	2.07655e-21	1.50654e-18	8048	CSRP3
ENSG00000129437	-1.71526	-0.301122	9.3721	0.00220313	0.0458726	43847	KLK14
ENSG00000129514	1.76382	-1.21637	19.4666	1.02373e-05	0.00103786	3169	FOXA1
ENSG00000129596	-1.8655	1.05241	10.8109	0.00100905	0.0286733	1036	CDO1
ENSG00000129654	-2.93215	0.263387	14.0954	0.000173772	0.00851963	2302	FOXJ1
ENSG00000129910	2.24747	2.72694	34.8769	3.5123e-09	9.48158e-07	1013	CDH15
ENSG00000130035	-2.31073	0.557214	12.1845	0.000481877	0.0174801	3742	GALNT8
ENSG00000130037	1.8333	-1.28918	26.1008	3.2405e-07	6.11638e-05	3741	KCNA5
ENSG00000130287	2.04257	-3.06191	24.8809	6.09844e-07	0.000104104	1463	NCAN
ENSG00000130294	2.56216	3.95598	28.5023	9.35893e-08	2.03063e-05	547	KIF1A
ENSG00000130487	1.9568	2.59481	45.113	1.85984e-11	6.64277e-09	113730	KLHDC7B
ENSG00000130595	1.55407	-0.211751	16.4727	4.93549e-05	0.00342799	7140	TNNT3
ENSG00000130598	4.05635	0.668625	395.288	5.8434e-88	1.69575e-84	7136	TNNI2
ENSG00000130988	4.61456	-0.893677	424.777	2.22718e-94	7.38659e-91	9104	RGN
ENSG00000131095	2.41679	0.527164	21.5337	3.47658e-06	0.000446621	2670	GFAP
ENSG00000131379	1.18406	-1.53761	15.8293	6.93192e-05	0.00444562	84077	C3orf20
ENSG00000131400	-1.61916	1.40155	9.81652	0.00172952	0.0396372	9476	NAPSA
ENSG00000131686	-4.41046	3.66456	10.8317	0.000997785	0.0286336	765	CA6
ENSG00000131771	-2.42784	1.70739	10.8956	0.000963915	0.0279728	84152	PPP1R1B
ENSG00000132554	-2.03278	-0.0802032	9.62879	0.0019155	0.0419787	26166	RGS22
ENSG00000132938	1.16968	-1.55958	14.5166	0.000138927	0.00742087	23281	MTUS2
ENSG00000132972	2.64006	-0.224726	15.5976	7.83521e-05	0.0047869	56163	RNF17
ENSG00000133315	1.04419	4.7604	24.7131	6.653e-07	0.000111925	28992	MACROD1
ENSG00000133401	-1.61998	3.77249	11.8105	0.000588991	0.0197839	23037	PDZD2
ENSG00000133454	1.92739	0.130333	13.2573	0.000271516	0.0117603	84700	MYO18B
ENSG00000133488	-2.92193	1.00789	9.27308	0.00232547	0.0475666	284904	SEC14L4
ENSG00000133636	-4.04248	2.59437	11.8349	0.000581312	0.0197018	4922	NTS
ENSG00000133665	2.07207	-0.353089	16.9753	3.78687e-05	0.00286986	84332	DYDC2
ENSG00000133710	-2.52196	4.78444	9.91851	0.00163625	0.0383322	11005	SPINK5
ENSG00000133800	1.18361	2.25034	13.2863	0.000267349	0.0116888	10894	LYVE1
ENSG00000133878	1.76405	-1.88524	19.8875	8.2135e-06	0.000886905	78986	DUSP26
ENSG00000133962	-2.79593	0.794266	13.1427	0.000288647	0.0122327	79820	CATSPERB
ENSG00000134013	-1.00358	5.99193	9.23045	0.00238022	0.0483036	4017	LOXL2
ENSG00000134115	-3.00149	1.53641	11.3218	0.000766007	0.0239027	27255	CNTN6
ENSG00000134376	-2.9943	2.65784	13.1241	0.000291522	0.0123054	23418	CRB1
ENSG00000134588	4.48676	-3.47315	40.5699	1.89706e-10	6.03317e-08	83844	USP26
ENSG00000134594	1.46936	1.60349	23.6845	1.13495e-06	0.000174497	9363	RAB33A
ENSG00000134873	-2.59036	-1.36572	10.0402	0.00153161	0.0367712	9071	CLDN10
ENSG00000134917	-2.19995	0.65669	10.8552	0.000985202	0.0283426	11095	ADAMTS8
ENSG00000134962	1.28517	-2.29895	16.7103	4.35443e-05	0.00318229	152831	KLB
ENSG00000135480	-2.35217	1.5998	12.944	0.000320952	0.0130494	3855	KRT7
ENSG00000135549	1.35493	2.05492	21.3316	3.8632e-06	0.000479615	5570	PKIB
ENSG00000135625	1.95434	-0.701257	18.4767	1.71995e-05	0.00160363	1961	EGR4
ENSG00000135638	2.49425	-2.02926	23.7087	1.12074e-06	0.000173461	2016	EMX1
ENSG00000136155	-2.89252	2.54178	10.7027	0.0010698	0.0297818	8796	SCEL
ENSG00000136378	-1.22084	3.92471	14.3709	0.000150104	0.00776689	11173	ADAMTS7
ENSG00000136449	-1.08809	-0.363447	9.92762	0.00162817	0.0381815	84073	MYCBPAP
ENSG00000136834	1.87514	-4.20151	19.4675	1.02327e-05	0.00103786	347168	OR1J1
ENSG00000136931	4.65516	0.491545	79.2779	5.396e-19	3.38577e-16	2516	NR5A1
ENSG00000137077	-3.58832	6.64855	16.7682	4.22357e-05	0.00311284	6366	CCL21
ENSG00000137198	1.07506	7.00809	10.0237	0.0015454	0.0369847	2766	GMPR
ENSG00000137261	1.44861	-0.985899	15.8361	6.90724e-05	0.00444562	9856	KIAA0319
ENSG00000137273	1.18897	3.41218	11.349	0.0007549	0.0237155	2295	FOXF2
ENSG00000137441	-2.11204	3.94102	13.6665	0.000218315	0.0101051	83888	FGFBP2
ENSG00000137463	4.95777	-1.82513	536.822	9.26615e-119	3.58538e-115	84709	MGARP
ENSG00000137573	-1.38957	6.471	12.3997	0.000429412	0.0162101	23213	SULF1
ENSG00000137714	1.32125	4.1693	106.443	5.89748e-25	5.07096e-22	2230	FDX1
ENSG00000137766	-3.52187	-0.381273	12.2292	0.000470465	0.017173	440279	UNC13C
ENSG00000137960	1.87643	-0.0542692	69.9608	6.0495e-17	3.121e-14	54810	GIPC2
ENSG00000138100	1.67451	-1.12828	12.5527	0.000395642	0.0151321	57159	TRIM54
ENSG00000138316	1.42955	3.05784	22.3972	2.21694e-06	0.000310051	140766	ADAMTS14
ENSG00000138347	1.92781	0.151748	17.4863	2.89387e-05	0.00236563	84665	MYPN
ENSG00000138356	2.76305	2.482	122.369	1.91667e-28	1.7799e-25	316	AOX1
ENSG00000138435	2.31473	3.37416	32.8604	9.90218e-09	2.49879e-06	1134	CHRNA1
ENSG00000138771	-1.29486	3.57587	9.19238	0.00243024	0.0487645	57619	SHROOM3
ENSG00000138944	-1.98233	2.61039	12.9732	0.00031598	0.0129151	85352	SHISAL1
ENSG00000139055	-1.79631	1.42785	14.9486	0.000110482	0.00622562	121506	ERP27
ENSG00000139194	-1.27027	2.14019	9.62782	0.00191652	0.0419787	83758	RBP5
ENSG00000139219	-5.6823	5.36891	26.8671	2.17942e-07	4.28791e-05	1280	COL2A1
ENSG00000139292	-3.3133	1.0181	11.5612	0.000673424	0.0219891	8549	LGR5
ENSG00000139330	-4.80357	1.13635	11.8382	0.000580266	0.0196951	11081	KERA
ENSG00000139629	-1.1278	3.74782	9.31296	0.00227539	0.0469976	11226	GALNT6
ENSG00000139865	1.56908	-3.03182	9.8476	0.00170054	0.0391711	319089	TTC6
ENSG00000139914	2.50657	-1.49624	152.431	5.10012e-35	6.23181e-32	161247	FITM1
ENSG00000139985	1.47201	-1.32167	16.8583	4.02774e-05	0.00300669	8747	ADAM21
ENSG00000140459	5.55695	2.01419	261.975	6.36977e-59	1.23234e-55	1583	CYP11A1
ENSG00000141096	-6.03909	2.84639	20.1637	7.10907e-06	0.000787989	64180	DPEP3
ENSG00000141161	1.44625	-2.80133	18.5402	1.66355e-05	0.00157637	146862	UNC45B
ENSG00000141314	1.43784	-0.124304	21.2495	4.03221e-06	0.000492693	162494	RHBDL3
ENSG00000141448	1.06946	2.04075	17.2456	3.28459e-05	0.00258492	2627	GATA6
ENSG00000141469	-2.15872	2.44975	9.6772	0.00186569	0.0415582	6563	SLC14A1
ENSG00000141744	2.49938	-1.97099	24.4003	7.82584e-07	0.0001253	5409	PNMT
ENSG00000142494	1.26879	2.6562	21.5408	3.46389e-06	0.000446621	55244	SLC47A1
ENSG00000142552	-1.56281	6.35017	17.9758	2.2373e-05	0.0019775	57333	RCN3
ENSG00000142621	-1.40926	2.25545	9.95908	0.00160058	0.0377714	114827	FHAD1
ENSG00000143028	1.50237	1.55669	27.5236	1.55191e-07	3.13296e-05	284612	SYPL2
ENSG00000143194	-4.12839	1.60645	10.0402	0.00153157	0.0367712	84944	MAEL
ENSG00000143333	-1.25964	4.43067	9.94806	0.00161019	0.0379433	6004	RGS16
ENSG00000143340	1.78336	2.11405	10.8427	0.000991852	0.0284986	148753	FAM163A
ENSG00000143365	-2.32243	1.90504	15.2348	9.49394e-05	0.00555935	6097	RORC
ENSG00000143469	1.53597	3.5803	20.1244	7.25652e-06	0.000798423	255928	SYT14
ENSG00000143494	1.39265	0.995642	22.7077	1.88613e-06	0.00026864	79805	VASH2
ENSG00000143520	-4.34438	4.31739	10.1281	0.00146023	0.03597	388698	FLG2
ENSG00000143536	-6.14666	1.06574	14.5858	0.000133922	0.00721375	49860	CRNN
ENSG00000143554	-1.33461	6.61354	10.3466	0.00129713	0.0335347	11000	SLC27A3
ENSG00000143631	-2.59157	6.32828	11.5539	0.000676073	0.0220133	2312	FLG
ENSG00000143632	1.00435	-0.0219016	12.3181	0.000448591	0.0166899	58	ACTA1
ENSG00000143867	1.43785	0.411193	11.8825	0.000566641	0.0194011	130497	OSR1
ENSG00000144230	-3.51209	1.23985	16.9548	3.82803e-05	0.0028761	2840	GPR17
ENSG00000144331	1.59027	-0.371964	12.8261	0.000341809	0.0135881	151126	ZNF385B
ENSG00000144681	1.42879	0.217679	17.0455	3.64955e-05	0.00278711	6769	STAC
ENSG00000144834	-3.94402	1.71229	11.6578	0.000639332	0.0210834	29114	TAGLN3
ENSG00000144868	1.13594	2.75075	12.7547	0.000355125	0.0140121	66000	TMEM108
ENSG00000145198	1.83891	-0.425373	31.8459	1.66897e-08	4.07862e-06	90113	VWA5B2
ENSG00000145428	-2.16871	3.13381	13.304	0.000264843	0.011623	285533	RNF175
ENSG00000145623	-1.14154	5.60717	9.57531	0.00197211	0.0428695	9180	OSMR
ENSG00000145721	-3.51101	0.497643	11.4168	0.000727833	0.0232426	167410	LIX1
ENSG00000145864	2.0208	-0.361764	16.1741	5.77779e-05	0.00388551	2561	GABRB2
ENSG00000145879	-6.31099	0.244009	11.6086	0.000656483	0.0215877	84651	SPINK7
ENSG00000146038	-2.19104	1.64531	20.6577	5.49167e-06	0.000621925	51473	DCDC2
ENSG00000146049	-2.15107	-2.15997	13.6354	0.000221962	0.0102243	353219	KAAG1
ENSG00000146215	-1.75872	-1.82634	10.8137	0.00100753	0.0286733	401262	CRIP3
ENSG00000146250	-3.44759	1.46268	19.5488	9.80618e-06	0.00100461	167681	PRSS35
ENSG00000146276	2.01804	0.250577	11.6426	0.000644568	0.0212259	2569	GABRR1
ENSG00000146453	-4.01301	1.71092	15.2329	9.50357e-05	0.00555935	154197	PNLDC1
ENSG00000146966	-1.45479	3.4888	11.8122	0.000588439	0.0197839	27147	DENND2A
ENSG00000147465	8.35079	2.95481	1247.54	2.84051e-273	3.29727e-269	6770	STAR
ENSG00000147571	1.83401	-4.39745	11.2795	0.00078366	0.024298	1392	CRH
ENSG00000147573	3.29188	-1.45245	52.4797	4.34721e-13	1.74008e-10	84675	TRIM55
ENSG00000147588	-2.86909	4.54325	11.3049	0.000773047	0.0240577	5375	PMP2
ENSG00000148053	-1.49297	3.71711	9.32878	0.00225583	0.0467183	4915	NTRK2
ENSG00000148123	-2.50628	-0.152046	9.44717	0.00211475	0.0446415	54886	PLPPR1
ENSG00000148344	-1.75761	3.8076	14.6066	0.000132448	0.00719115	9536	PTGES
ENSG00000148346	-5.67769	3.45789	23.5294	1.23018e-06	0.000186666	3934	LCN2
ENSG00000148795	10.9829	5.1738	1249.56	1.03416e-273	2.40092e-269	1586	CYP17A1
ENSG00000148826	2.4798	-4.22473	44.3939	2.68523e-11	9.44548e-09	84504	NKX6-2
ENSG00000149295	-2.5319	0.124028	10.0085	0.00155824	0.0372181	1813	DRD2
ENSG00000149516	1.4768	-4.12306	10.8233	0.00100231	0.0286733	932	MS4A3
ENSG00000149742	2.17134	-3.97344	21.7914	3.03966e-06	0.00040325	114571	SLC22A9
ENSG00000149809	1.02358	4.03928	19.6185	9.45469e-06	0.000979911	7108	TM7SF2
ENSG00000150656	-4.01217	3.99241	19.3655	1.07941e-05	0.00108504	84735	CNDP1
ENSG00000150893	1.35413	4.60765	9.42751	0.00213754	0.0449504	341640	FREM2
ENSG00000151376	-1.68646	2.39397	16.558	4.71849e-05	0.00334016	10873	ME3
ENSG00000151892	1.48794	4.11925	12.5951	0.000386767	0.0149156	2674	GFRA1
ENSG00000152093	1.2092	-4.54373	9.30692	0.00228291	0.0470692	653275	CFC1B
ENSG00000152270	-1.2344	5.402	14.1284	0.000170747	0.00841626	5140	PDE3B
ENSG00000152578	-4.45543	2.51438	21.3531	3.82e-06	0.000476802	2893	GRIA4
ENSG00000152910	-3.66421	0.524713	15.8332	6.91767e-05	0.00444562	85445	CNTNAP4
ENSG00000153002	4.33726	-0.855183	92.0765	8.33916e-22	6.24522e-19	1360	CPB1
ENSG00000153064	-2.31216	2.66503	11.922	0.000554757	0.0193142	55024	BANK1
ENSG00000153233	1.2956	1.18597	11.8583	0.000574037	0.0195983	5801	PTPRR
ENSG00000153266	1.59046	-4.3387	11.329	0.000763073	0.0238754	55079	FEZF2
ENSG00000153822	-3.58049	0.199112	14.2837	0.00015722	0.00805746	3773	KCNJ16
ENSG00000153993	-2.43534	4.08418	17.5607	2.78285e-05	0.00230738	223117	SEMA3D
ENSG00000154175	-1.39283	4.93259	10.0283	0.00154154	0.0369337	25890	ABI3BP
ENSG00000154263	-1.2196	1.71556	9.53667	0.00201407	0.0433358	10349	ABCA10
ENSG00000154646	5.02097	-0.627756	164.779	1.02244e-37	1.39629e-34	5651	TMPRSS15
ENSG00000155714	1.24246	-3.41191	21.1091	4.33863e-06	0.000516373	255762	PDZD9
ENSG00000155761	-1.62565	0.28129	10.3607	0.00128726	0.0334901	200162	SPAG17
ENSG00000156006	2.41456	-4.04961	35.8196	2.16464e-09	5.98264e-07	10	NAT2
ENSG00000156009	-3.35372	-0.981847	9.73338	0.00180951	0.0409051	4107	MAGEA8
ENSG00000156206	-1.5009	-1.15984	11.4066	0.000731854	0.0233389	161502	CFAP161
ENSG00000156466	-2.38149	-0.609408	10.7661	0.00103374	0.0291607	392255	GDF6
